# Supplementary material for: Escape from X Inactivation Varies in Mouse Tissues
Source: PLoS Genet. 2015 Mar 18;11(3):e1005079. doi: 10.1371/journal.pgen.1005079 (PMC4364777; doi:10.1371/journal.pgen.1005079)
Supplement: S2 Table — (XLSX) [file pgen.1005079.s006.xlsx]

## Sheet: S2
Supplemental Table S2. Escape genes in brain using ≥2 Xi-SRPM cutoff
Gene	Location	Replicate 1 BL6 reads	Replicate 1 sp reads	p-low	p-high	Xa-SRPM	Xi-SRPM	SNP #	BL6 covered SNPs	sp covered SNPs	Replicate 2 BL6 reads	Replicate 2 sp reads	p-low	p-high	Xa-SRPM	Xi-SRPM	SNP #	BL6 covered SNPs	sp covered SNPs
Syp	chrX:7215705-7230382	12500	40	0.00196832	0.00466546	1199.14	3.83725	26	24	12	7744	58	0.00512519	0.0103324	2125.71	15.9209	26	24	17
Ddx3x	chrX:12858147-12871109	1872	542	0.209059	0.253754	179.583	51.9947	16	16	14	641	215	0.219635	0.29748	175.953	59.0169	16	16	14
Kdm6a	chrX:17739792-17856484	170	61	0.195452	0.347621	16.3083	5.8518	10	10	9	74	20	0.107749	0.330111	20.3128	5.48995	10	9	8
Gdi1	chrX:71550350-71557206	3495	30	0.00470553	0.0129893	335.28	2.87794	17	15	7	1977	20	0.00444593	0.0163742	542.681	5.48995	17	15	6
Tmem47	chrX:78315982-78343214	3617	48	0.00858719	0.0186381	346.983	4.6047	35	33	22	1065	22	0.0096036	0.0324498	292.34	6.03894	35	32	21
Eif2s3x	chrX:91434047-91457990	3831	1291	0.243229	0.279114	368	124	32	32	32	1236	486	0.261801	0.318621	343	135	32	32	30
Xist	chrX:100655711-100678572	49	21217.6	0.99697	0.998599	4.70063	2035.43	150	34	140	13.7115	5375	0.995853	0.999253	3.76377	1475.42	150	13	140
Ftx	chrX:100756248-100819093	1339	114	0.062549	0.100107	128.452	10.9362	43	26	12	372	26	0.0347131	0.100728	102.113	7.13693	43	19	1
Slc16a2	chrX:100892752-101017327	258	24	0.0439233	0.132347	24.7503	2.30235	22	20	3	195	9	0.00736448	0.0841251	53.527	2.47048	22	20	4
5530601H04Rik	chrX:102236192-102265463	362	92	0.159231	0.258686	34.7271	8.82567	53	44	21	74	27	0.159073	0.390047	20.3128	7.41143	53	27	14
Gprasp1	chrX:132277230-132338007	13239.2	34	0.00148862	0.00383876	1270.05	3.26166	62	61	18	8306.26	11	0.000307934	0.00244274	2280.05	3.01947	62	61	8
Plp1	chrX:133357374-133372281	42487	138	0.00262969	0.00410348	4075.83	13.2385	25	25	21	16439	40	0.00149747	0.00355082	4512.46	10.9799	25	25	21
Kdm5c	chrX:148667772-148708897	451	136	0.192863	0.284457	43.265	13.0466	35	35	27	310	92	0.180618	0.290848	85.0942	25.2538	35	32	26
Gpm6b	chrX:162676874-162826965	23856	296	0.0108449	0.0146342	2288.53	28.3956	24	24	24	8883	128	0.0114286	0.0180999	2438.36	35.1357	24	24	23
