# Supplementary material for: Escape from X Inactivation Varies in Mouse Tissues
Source: PLoS Genet. 2015 Mar 18;11(3):e1005079. doi: 10.1371/journal.pgen.1005079 (PMC4364777; doi:10.1371/journal.pgen.1005079)
Supplement: S5 Table — (XLSX) [file pgen.1005079.s009.xlsx]

## Sheet: S5
Supplemental Table S5: Functions of genes that escape XCI
Gene Symbol	Gene name	Escapes XCI in	Function	References (for function)	Sex bias
Eif2s3x	eukaryotic translation initiation factor 2, subunit 3, structural gene X-linked	Brain, Spleen, Ovary, Patski	role in translation initiation	Bellot et al., 2014	Female
Kdm6a	lysine (K)-specific demethylase 6A	Brain, Spleen, Ovary, Patski	removes tri- and di-methylation of histone H3 lysine 27	Hong et al., 2007	Female
5530601H04Rik	RIKEN cDNA 5530601H04 gene	Brain, Spleen, Ovary, Patski	non-coding RNA	Okazaki et al., 2002	Female
Pbdc1	polysaccharide biosynthesis domain containing 1	Spleen, Ovary, Patski	unknown	-	Female
Kdm5c	lysine (K)-specific demethylase 5C	Brain, Spleen, Ovary, Patski	removes tri-methylation of histone H3 lysine 4	Iwase et al., 2007	Female
Ddx3x	DEAD/H (Asp-Glu-Ala-Asp/His) box polypeptide 3, X-linked	Brain, Spleen, Ovary, Patski	effector of TBK1 necessary for type I IFN induction	Soulat et al., 2008	Female
Xist	inactive X specific transcripts	Brain, Spleen, Ovary, Patski	required for X inactivation	Penny et al., 1996	Female
Ftx	Ftx transcript, Xist regulator (non-protein coding)	Brain, Spleen, Ovary	positive regulator of Xist	Chureau et al., 2011	Female
Firre	functional intergenic repeating RNA element	Spleen, Ovary, Patski	possible modulator of chromsome interactions	Hacisuleyman et al., 2014	Female
Utp14a	UTP14, U3 small nucleolar ribonucleoprotein, homolog A (yeast)	Spleen, Ovary	possible role in spermatogenesis	Bradley et al., 2004	Female
Cybb	cytochrome b-245, beta polypeptide	Spleen, Ovary	autoimmunity, inflammation, and arthritis	Sareila et al., 2011	Female
Slc16a2	solute carrier family 16 (monocarboxylic acid transporters), member 2	Brain, Ovary	catalyses the proton-linked transport of monocarboxylates	Halestrap 2013	Female
Plp1	proteolipid protein (myelin) 1	Brain	myelination	Werner et al., 2013	NA
Gprasp1	G protein-coupled receptor associated sorting protein 1	Brain	role in recycling and degradation of several GPCRs	Heydorn et al., 2004	Female
Gdi1	GDP-dissociation inhibitor alpha	Brain	regulation of the activity of Rab GTPases	Bachner et al., 1995	Female
Syp	synaptophysin	Brain	synaptic vesicle protein	Takamori et al., 2006	NA
Gpm6b	glycoprotein m6b	Brain	myelination	Werner et al., 2013	Female
Tmem47	transmembrane protein 47	Brain	brain expressed, membrane functiion	Christophe-Hobertus et al., 2001	Female
Vsig4	V-set and immunoglobulin domain containing 4	Spleen	inflammation	Katschke et al., 2007	Female
Cfp	complement factor properdin	Spleen	facilitates AP complement activation	Lesher et al., 2013	Female
5430427O19Rik	RIKEN cDNA 5430427O19 gene	Spleen	unknown	-	NA
5730416F02Rik	RIKEN cDNA 5730416F02 gene	Spleen	unknown	-	NA
Bgn	biglycan	Spleen	regulates B-cell chemoattractant CXCL13	Moreth et al., 2010	Female
Rnf128	ring finger protein 128	Ovary	primary T cell activation, survival, and differentiation	Kriegel et al., 2009	Female
Car5b	carbonic anhydrase 5b mitochondrial	Ovary	ammonia detox and gluclose metabolism	Shah et al., 2013	Female
AU022751*	expressed sequence AUO22751	Ovary	unknown	-	Male
Bmp15*	bone morphogenic protein 15	Ovary	helps regulate ovarian physiology	Paulini and Melo, 2011	NA
Lamp2	lysosome associated membrane protein-2	Ovary	organizes lysosomal membrane protein complexes	Bandyopadhyay et al., 2008	Male
AU015836	expressed sequence AUO15836	Ovary	unknown	-	NA
Kif4	kinesin family member 4	Ovary	regulates midzone length during cytokinesis	Hu et al., 2011	NA
Rlim	ring finger protein, LIM domain interacting	Ovary	involved in imprinted X inactivation in mouse	Shin et al., 2010	Female
Sh3bgrl	SH3-binding domain glutamic acid-rich protein like	Ovary	unknown	-	Female
Fam199x	family with sequence similarity 199, X-linked	Ovary	unknown	-	NA
Tmem164	transmembrane protein 164	Ovary	unknown	-	Female
Alg13	asparagine-linked glycosylation 13	Ovary	sugar catalysis in endoplasmic reticulum N-linked glycosylation	Gao et al., 2005	Female
Tmem29	transmembrane protein 29	Ovary	unknown	-	Female
Pdha1	pyruvate dehydrogenase E1 alpha 1	Ovary	oxidative metabolism of glucose during postimplantation	Johnson et al., 2001	Male
Flna	filamin, alpha	Ovary	non-muscle actin filament cross-linking protein	Nakamura et al., 2011	Female
