# Supplementary material for: Escape from X Inactivation Varies in Mouse Tissues
Source: PLoS Genet. 2015 Mar 18;11(3):e1005079. doi: 10.1371/journal.pgen.1005079 (PMC4364777; doi:10.1371/journal.pgen.1005079)
Supplement: S6 Table — (XLSX) [file pgen.1005079.s010.xlsx]

## Sheet: S6
Supplemental Table S6. Domain distribution of escape genes in Patski cells using ≥2 Xi-SRPM cutoff
Gene	Coordinates	Patski replicate 1									Patski replicate 2									Escape gene clusters				Domains containing escape genes and interacting with Cdk16 and/or Kdm5c
		BL6 reads	sp reads	Xi-SRPM	Xa-SRPM	p-low	p-high	SNP #	BL6 covered SNPs	sp covered SNPs	BL6 reads	sp reads	Xi-SRPM	Xa-SRPM	p-low	p-high	SNP #	BL6 covered SNPs	sp covered SNPs	Total number of genes in cluster	Number of inactivated genes in cluster	Number of escape genes in cluster	Cluster size (kb)	Start	End	Escape genes
Shroom4	chrX : 5977262 - 6210835	198	368	58.6072	108.927	0.282337	0.383114	41	38	39	212	405	77.9522	148.918	0.278622	0.374648	41	22	28
Otud5	chrX : 7418956 - 7451984	8	64	2.36797	18.9437	0.0145643	0.194184	8	2	6	10	12	3.67699	4.41239	0.169966	0.712485	8	1	1					7162709	7878720	Suv39h1
Hdac6	chrX : 7507247 - 7525015	353	1519	104.487	449.618	0.154935	0.19929	39	8	32	234	442	86.0416	162.523	0.283144	0.37508	39	4	19
Wdr13	chrX : 7700426 - 7709984	42	529	12.4318	156.582	0.0421938	0.0948761	40	3	32	29	228	10.6633	83.8354	0.0576756	0.153413	40	3	18
Ebp	chrX : 7762456 - 7770638	12	378	3.55195	111.887	0.00763884	0.0495415	16	2	11	8	56	2.94159	20.5912	0.0171687	0.218076	16	1	5	18	6	5	351.682
Dynlt3	chrX : 9231395 - 9240109	79	167	23.3837	49.4313	0.230525	0.379534	27	9	17	252	355	92.6602	130.533	0.346025	0.447576	27	10	13
Bcor	chrX : 11613863 - 11737481	25	240	7.3999	71.0391	0.0446859	0.131546	35	2	31	23	177	8.45708	65.0828	0.052903	0.162365	35	2	18
1810030O07Rik	chrX : 12232009 - 12250672	76	158	22.4957	46.7674	0.23194	0.38526	33	20	21	52	256	19.1204	94.131	0.106314	0.210726	33	5	11	2	0	2	248.61	12107199	13056309	Usp9x
Ddx3x	chrX : 12858147 - 12871109	244	539	72.223	159.542	0.254126	0.336854	16	14	15	155	360	56.9934	132.372	0.234801	0.33566	16	8	9
Kdm6a	chrX : 17739792 - 17856484	23	22	6.80791	6.51191	0.302684	0.686738	10	7	9	72	106	26.4743	38.9761	0.293531	0.48002	10	8	7					17551677	17930443	Kdm6a
Il13ra1	chrX : 33652133 - 33711256	19	287	5.62393	84.9509	0.0246385	0.0910527	26	3	20	14	356	5.14779	130.901	0.0113876	0.0589697	26	2	18
Zbtb33	chrX : 35542969 - 35550223	12	253	3.55195	74.887	0.0114764	0.0728133	46	1	36	12	619	4.41239	227.606	0.00464224	0.0306519	46	1	27
Lamp2	chrX : 35758240 - 35809632	46	1486	13.6158	439.85	0.0174273	0.038318	18	4	16	28	3652	10.2956	1342.84	0.0036298	0.0104702	18	1	13	4	0	2	266
Zfp280c	chrX : 45894802 - 45947629	13	47	3.84795	13.9118	0.0742077	0.336274	37	5	13	23	96	8.45708	35.2991	0.0933209	0.271044	37	5	13
Firrea	chrX : 47908920 - 47988435	15	117	4.43994	34.6315	0.106112	0.0394611	1356	3	71	37	154	13.6049	56.6257	0.112163	0.252573	1356	3	80					47642658	48182857	Firre
Hs6st2	chrX : 48740388 - 49034779	52	779	15.3918	230.581	0.0380172	0.0784676	29	5	22	349	1494	128.327	549.343	0.155482	0.200262	29	3	16
Htatsf1	chrX : 54306746 - 54320359	34	128	10.0639	37.8875	0.119149	0.276626	8	3	6	20	55	7.35398	20.2235	0.126394	0.379904	8	2	6
Fmr1	chrX : 65931729 - 65971136	17	94	5.03193	27.8236	0.0605753	0.227397	16	2	12	36	249	13.2372	91.5571	0.0704213	0.166069	16	3	8					65726353	66151529	Fmr1
Ids	chrX : 67596244 - 67618260	48	463	14.2078	137.046	0.0564492	0.118875	47	3	33	20	500	7.35398	183.85	0.0155185	0.0559754	47	1	31
Slc6a8	chrX : 70918471 - 70927839	160	656	47.3594	194.173	0.150189	0.218455	16	4	13	32	238	11.7664	87.5124	0.0631423	0.158642	16	2	7
Idh3g	chrX : 71024301 - 71032236	91	250	26.9356	73.999	0.192898	0.311811	5	2	5	20	43	7.35398	15.8111	0.155997	0.449412	5	1	3	6	1	3	113.765
Irak1	chrX : 71259252 - 71269260	54	569	15.9838	168.422	0.0536007	0.108068	41	4	33	22	239	8.08938	87.8801	0.0371429	0.120207	41	1	19					71145255	71390304	Hcfc
Mecp2	chrX : 71272160 - 71330975	22	367	6.51191	108.631	0.0244814	0.0808176	49	2	48	29	333	10.6633	122.444	0.0402769	0.10915	49	1	27
Flna	chrX : 71468799 - 71491873	682	10767	201.869	3186.99	0.0500802	0.0607253	32	12	28	61	1920	22.4297	705.982	0.0192842	0.0378832	32	3	27
Fam50a	chrX : 71558371 - 71565488	27	160	7.99189	47.3594	0.0728105	0.198081	7	3	5	10	87	3.67699	31.9898	0.0218584	0.171411	7	1	4
Ubl4	chrX : 71611056 - 71613887	18	113	5.32793	33.4476	0.0557346	0.202184	17	2	14	8	69	2.94159	25.3712	0.0132823	0.181736	17	2	8
Fam3a	chrX : 71630058 - 71638478	10	76	2.95996	22.4957	0.025275	0.193044	10	2	8	8	57	2.94159	20.9589	0.0167973	0.214773	10	2	5
G6pdx	chrX : 71654824 - 71674500	119	305	35.2235	90.2788	0.211341	0.319896	20	3	16	24.0001	59	8.82482	21.6943	0.15085	0.398752	20	3	8
Ikbkg	chrX : 71638629 - 71699117	33.9999	485	10.0638	143.558	0.0348519	0.0871642	74	8	58	27.9999	385	10.2955	141.564	0.0333598	0.0929641	74	5	33	23	3	13	439.865
Fundc2	chrX : 72627737 - 72642497	15	61	4.43994	18.0558	0.0742999	0.298603	26	5	12	27	283	9.92788	104.059	0.0425935	0.119982	26	3	15					72623098	73138391	Vbp1
Mtcp1	chrX : 72650185 - 72661882	7	20	2.07197	5.91992	0.0390325	0.457341	4	2	2	11	6	4.04469	2.2062	0.331249	0.941507	4	1	0
Vbp1	chrX : 72759635 - 72780285	7	83	2.07197	24.5677	0.00468759	0.140918	12	1	7	14	180	5.14779	66.1859	0.0225516	0.112125	12	2	7	4	1	3	152.548
Pls3	chrX : 73030992 - 73120509	28	459	8.28789	135.862	0.028141	0.078889	19	5	15	16	502	5.88319	184.585	0.0104785	0.0469057	19	3	14
Tab3	chrX : 82819360 - 82879808	9	118	2.66396	34.9275	0.0113214	0.121084	53	2	36	28	175	10.2956	64.3474	0.0703859	0.188228	53	1	27
Gyk	chrX : 82947275 - 83022158	23	66	6.80791	19.5357	0.129949	0.360036	44	2	22	13	35	4.78009	12.8695	0.0985636	0.417227	44	2	10	2	0	2	202.798
Eif2s3x	chrX : 91434047 - 91457990	658	1052	194	309	0.337081	0.396547	32	32	31	571	1008	211	373	0.313675	0.37457	32	31	23
Maged1	chrX : 91780812 - 91787413	68	675	20.1277	199.797	0.0597966	0.110947	9	3	9	33	497	12.1341	182.747	0.0327045	0.0832354	9	1	8
Msn	chrX : 93291383 - 93363892	896	4999	265.212	1479.68	0.13094	0.153755	32	27	26	1306	1578	480.215	580.229	0.410228	0.457564	32	12	16
Yipf6	chrX : 96133119 - 96144359	41	227	12.1358	67.1911	0.0898507	0.197158	63	7	45	18	171	6.61859	62.8766	0.0373699	0.140674	63	4	21
Dlg3	chrX : 97963061 - 98013749	27	87	7.99189	25.7517	0.12558	0.32237	17	3	10	18	38	6.61859	13.9726	0.150566	0.463001	17	3	9
Snx12	chrX : 98293124 - 98417902	26	236	7.6959	69.8551	0.0480161	0.137434	6	0	5	7	61	2.57389	22.4297	0.00743042	0.185931	6	0	3
Zmym3	chrX : 98599722 - 98616024	24	192	7.10391	56.8312	0.0520976	0.155798	24	3	22	10	163	3.67699	59.935	0.011215	0.096579	24	2	12	8	2	2	322.9	98498880	99512449	Taf1-Ogt
Xist	chrX : 100655711 - 100678572	1666	1	493.129	0.295996	0.997684	1.00102	150	130	1	6605	27	2428.65	9.92788	0.993431	0.997779	150	120	4					100601273	100990400	Xist
Rlim	chrX : 101152505 - 101176623	121	845	35.8155	250.117	0.091241	0.142998	60	7	49	146	1349	53.6841	496.026	0.0725325	0.10969	60	6	39	7	0	3	521
Abcb7	chrX : 101475903 - 101609185	15	135	4.43994	39.9595	0.0342659	0.15286	44	5	20	41	208	15.0757	76.4814	0.0971562	0.212054	44	5	20
5530601H04Rik	chrX : 102236192 - 102265463	10	30	2.95996	8.87988	0.0685657	0.407645	53	6	9	21	34	7.72168	12.5018	0.200459	0.531449	53	5	10					102141536	102407292	Pbdc1
Pbdc1	chrX : 102275113 - 102280525	43	56	12.7278	16.5758	0.289929	0.543641	22	6	5	39	68	14.3403	25.0035	0.230699	0.465143	22	9	7	2	0	2	44.333
Magt1	chrX : 103163423 - 103207238	75	327	22.1997	96.7907	0.127699	0.222996	38	4	30	96	664	35.2991	244.152	0.088846	0.147417	38	4	24
Atp7a	chrX : 103222614 - 103323499	27	218	7.99189	64.5271	0.0545636	0.151571	57	5	36	41	364	15.0757	133.843	0.0582582	0.130839	57	2	31	3	1	2	160.076
Sh3bgrl	chrX : 106290745 - 106357806	31	424	9.17588	125.502	0.0350097	0.0919293	38	5	27	62	2213	22.7974	813.718	0.017116	0.0334648	38	4	22
Pcdh19	chrX : 130117399 - 130223532	23	76	6.80791	22.4957	0.114932	0.324557	62	6	32	22	104	8.08938	38.2407	0.0815376	0.247121	62	4	14
Cstf2	chrX : 130593887 - 130621360	18	431	5.32793	127.574	0.0150579	0.059481	42	2	37	28	219	10.2956	80.5261	0.0571121	0.154972	42	3	25
Gla	chrX : 131122707 - 131135544	8	189	2.36797	55.9433	0.00406223	0.0715484	59	3	31	11	99	4.04469	36.4022	0.02442	0.162909	59	2	11
Bhlhb9	chrX : 132420389 - 132425620	15	238	4.43994	70.4471	0.0195159	0.0909653	16	2	15	142	188	52.2133	69.1275	0.342562	0.481276	16	1	9
Mid2	chrX : 137212566 - 137302254	10	74	2.95996	21.9037	0.0260109	0.197576	23	4	15	10	160	3.67699	58.8319	0.0114364	0.0982731	23	1	16
Col4a5	chrX : 137909961 - 138123778	76	829	22.4957	245.381	0.0560185	0.100548	44	7	33	28	891	10.2956	327.62	0.0147065	0.0418726	44	2	23
Amot	chrX : 141880966 - 141921589	113	985	33.4476	291.556	0.0738552	0.118269	33	5	31	61	806	22.4297	296.366	0.044589	0.0864551	33	2	24
Tmem29	chrX : 146832315 - 146893693	9	44	2.66396	13.0238	0.0343219	0.286664	11	2	2	6	55	2.2062	20.2235	0.000135593	0.184703	11	1	1
Gnl3l	chrX : 147417675 - 147451865	48	544	14.2078	161.022	0.0485063	0.102668	36	4	30	87	387	31.9898	142.3	0.128856	0.216025	36	4	21
Iqsec2	chrX : 148578810 - 148659779	17	61	5.03193	18.0558	0.0909717	0.321348	20	3	16	11	3	4.04469	1.1031	0.484006	1.07405	20	2	1					148481293	149025730	Kdm5c
Kdm5c	chrX : 148667772 - 148708897	274	556	81.1029	164.574	0.272553	0.354366	35	34	32	238	333	87.5124	122.444	0.346051	0.450841	35	21	21	2	0	2	130.087
Rbbp7	chrX : 159198303 - 159217022	204	296	60.3832	87.6148	0.334053	0.445531	9	2	4	16	35	5.88319	12.8695	0.137009	0.46191	9	1	3
Ctps2	chrX : 159339491 - 159472473	34	199	10.0639	58.9032	0.0804688	0.193214	74	2	16	20	183	7.35398	67.289	0.0414747	0.142722	74	2	12	5	1	2	274.17
Car5b	chrX : 160414753 - 160465942	66	209	19.5357	61.8632	0.162894	0.290232	50	22	28	23	50	8.45708	18.385	0.164185	0.436106	50	6	15
Ofd1	chrX : 162827964 - 162878636	41	128	12.1358	37.8875	0.147716	0.310816	33	3	23	9	88	3.30929	32.3575	0.0156727	0.158144	33	2	12
Mid1	chrX : 166123178 - 166365601	22	65	6.51191	19.2397	0.124223	0.355093	3	3	3	14	35	5.14779	12.8695	0.111619	0.432964	3	3	2					166166237	166525117	Mid1
