# Supplementary material for: Escape from X Inactivation Varies in Mouse Tissues
Source: PLoS Genet. 2015 Mar 18;11(3):e1005079. doi: 10.1371/journal.pgen.1005079 (PMC4364777; doi:10.1371/journal.pgen.1005079)
Supplement: S7 Table — (XLSX) [file pgen.1005079.s011.xlsx]

## Sheet: S7
Supplemental Table S7. CTCF binding peaks located on the Xi or on both Xi and Xa in brain and Patski cells
Brain CTCF-Xi-peaks							Patski CTCF-Xi-peaks							Common CTCF Xi-peaks
Number	start	end	Xa-read coverage	Xi-read coverage	p-value	Feature	Number	start	end	Xa-read coverage	Xi-read coverage	p-value	Feature	Number	Brain_start	Brain_end	Feature	Patski_start	Patski_end	Feature	Distance (bp)
1	5081574	5081696	57.959	11.4918	0.00703323	Xi-preferred	1	5838697	5838845	15.5676	20.8851	3.78999e-10	Xi-preferred	1	12428930	12429070	Xi-preferred	12428944	12429061	both	-2
2	5831244	5831393	93.8591	6.87248	0.760179	both	2	5901305	5901473	5.13095	3.42857	0.312361	both	2	13334793	13334976	both	13334501	13334691	Xi-preferred	288
3	5977064	5977169	41.8667	1.06667	0.260033	both	3	6025122	6025379	3.22179	2.94163	0.0354547	Xi-preferred	3	16343422	16343555	both	16343397	16343510	both	35
4	6052439	6052565	34.8175	1.07937	0.260033	both	4	6100195	6100291	10.1354	15.4271	2.89004e-06	Xi-preferred	4	21406235	21406357	both	21406278	21406364	both	-25
5	6953879	6954081	32.0743	1.32673	0.492656	both	5	6899526	6899659	8.06015	2.66917	0.39889	both	5	33933410	33933546	both	33933419	33933526	both	5
6	7247350	7247638	14.1528	0.701389	0.580072	both	6	7222629	7222773	6.59028	2.63889	0.861033	both	6	36162589	36162728	both	36162566	36162716	both	17
7	7273255	7273393	33.5435	2.0942	0.797007	both	7	7594403	7594528	5.448	1.504	0.279614	both	7	39386382	39386516	Xi-preferred	39386355	39386529	Xi-preferred	7
8	7288601	7288713	59.5536	4.25	0.834469	both	8	8793511	8793618	13.0841	5.58879	0.886499	both	8	45372913	45373024	both	45373211	45373347	both	-310
9	7291362	7291820	27.3013	16.3275	6.83656e-32	Xi-preferred	9	9018304	9018508	3.15686	0.946078	0.373839	both	9	45447961	45448077	both	45447953	45448061	both	12
10	7330879	7331022	36.2867	582.308	0	Xi-preferred	10	9611920	9612114	1.54124	0.185567	0.287608	both	10	46252816	46252945	Xi-preferred	46252811	46252946	both	2
11	7454992	7455361	16.6883	0.948509	0.48634	both	11	9778514	9778636	5.60656	2.06557	0.677175	both	11	46662788	46662927	Xi-preferred	46662797	46662974	both	-28
12	7496728	7496895	25.509	0.60479	0.257815	both	12	11217945	11218207	1.09924	1.51145	0.0250221	Xi-preferred	12	47903094	47903211	Xi-preferred	47903072	47903211	Xi-preferred	11
13	7580344	7580466	50.0246	3.39344	0.662856	both	13	12118242	12118520	3.23741	4.01439	0.00047285	Xi-preferred	13	47922417	47922547	Xi-preferred	47922422	47922554	Xi-preferred	-6
14	7674390	7674747	22.5378	1.14006	0.41413	both	14	12428944	12429061	5.30769	1.82906	0.657811	both	14	47925480	47925626	Xi-preferred	47925465	47925643	Xi-preferred	-1
15	7722637	7722872	17.1532	0.961702	0.581125	both	15	12648339	12648477	4.19565	5.36232	0.00240326	Xi-preferred	15	47930113	47930197	Xi-preferred	47930147	47930327	Xi-preferred	-82
16	7769509	7769637	36.1406	1.3125	0.585666	both	16	12785277	12785432	6.03871	9.10323	6.49096e-06	Xi-preferred	16	47944741	47944884	Xi-preferred	47944747	47944860	Xi-preferred	9
17	7771074	7771169	39.7789	1.78947	0.585659	both	17	13334501	13334691	0	2.31579	1.29569e-06	Xi-preferred	17	48011129	48011270	Xi-preferred	48011124	48011301	Xi-preferred	-13
18	7783023	7783430	12.7764	1.53071	0.457852	both	18	15391040	15391149	9.19266	3.19266	0.491379	both	18	49089748	49089879	both	49089756	49089900	Xi-preferred	-14
19	8991129	8991258	58.6667	5.47287	0.836563	both	19	16015286	16015485	2.49246	0.487437	0.299082	both	19	49248944	49249240	both	49248966	49249206	both	6
20	9048016	9048201	51.9351	4.18919	0.868818	both	20	16343397	16343510	5.58407	1.84071	0.519011	both	20	49806631	49806759	both	49806625	49806759	both	3
21	10126942	10127080	35.5	7.38406	0.0236459	Xi-preferred	21	17832027	17832166	5.35252	6.15827	0.00376782	Xi-preferred	21	50282201	50282333	both	50282136	50282307	both	45
22	10133184	10133323	40.5108	1.45324	0.323929	both	22	18019300	18019492	4.38542	1.48958	0.56529	both	22	50694838	50694957	both	50694827	50695035	both	-33
23	10291926	10292155	60.3799	3.49782	0.355487	both	23	18809095	18809325	3.4	1.10435	0.429533	both	23	50913871	50914007	both	50913884	50914045	both	-25
24	10364296	10364452	103.763	8.51282	0.889972	both	24	19547181	19547372	3.43979	0.963351	0.373839	both	24	54092675	54092817	Xi-preferred	54092679	54092856	both	-21
25	10397756	10397948	34.5677	2.10417	0.658499	both	25	19912963	19913124	1.78882	0.670807	1	both	25	59433403	59433541	Xi-preferred	59433423	59433605	Xi-preferred	-42
26	11207177	11207316	27.0216	0.892086	0.366206	both	26	20523317	20523471	4.64286	1.62987	0.543493	both	26	66643060	66643190	both	66643069	66643211	both	-15
27	11247708	11247813	70.3905	3.61905	0.525361	both	27	20870842	20871074	0.646552	2.43103	1.61141e-05	Xi-preferred	27	68564554	68564686	Xi-preferred	68564530	68564665	both	22
28	11377591	11378068	12.0335	0.63522	0.627833	both	28	21406278	21406364	2.7907	0.465116	0.450406	both	28	70299367	70299505	Xi-preferred	70299352	70299540	both	-10
29	11378454	11378587	37.9699	2.2406	0.629093	both	29	33537124	33537185	20.1639	9.62295	1	both	29	70816345	70816470	both	70816342	70816526	Xi-preferred	-26
30	11453655	11453862	26.7874	2.85024	0.476333	both	30	33766716	33766825	3.65138	1.17431	0.786453	both	30	75023287	75023425	both	75023201	75023385	both	63
31	11512420	11512643	20.1749	4.08969	0.0355578	Xi-preferred	31	33933419	33933526	3.02804	1.71963	0.779709	both	31	82966704	82966807	both	82966720	82966885	Xi-preferred	-47
32	11664672	11664829	32.4013	3.59873	0.452675	both	32	34347995	34348218	1.77578	0.484305	0.569381	both	32	83735782	83735930	both	83735778	83735921	both	6
33	12046227	12046427	37.085	1.365	0.284983	both	33	34370368	34370555	2.11765	2.91444	0.0101089	Xi-preferred	33	91135229	91135359	Xi-preferred	91135233	91135375	both	-10
34	12088347	12088513	27.6627	0.385542	0.266976	both	34	34373523	34373634	0.783784	4.72072	2.89092e-06	Xi-preferred	34	91665650	91665808	both	91665608	91665784	both	33
35	12254656	12254793	175.569	37.438	7.33177e-08	Xi-preferred	35	34582846	34583019	6.15029	2.85549	1	both	35	92449008	92449123	both	92448996	92449169	Xi-preferred	-17
36	12312718	12313002	18.6796	1.94014	0.463543	both	36	34614665	34614819	7.71429	3.54545	1	both	36	93146252	93146380	Xi-preferred	93146238	93146439	both	-22
37	12428930	12429070	386.7	52.8643	0.00028531	Xi-preferred	37	34707212	34707350	6.55072	2.3913	0.583193	both	37	93340636	93340750	both	93340576	93340891	both	-40
38	12435460	12435578	41.1949	3.76271	0.831721	both	38	35602950	35603058	1	4.59259	3.14194e-05	Xi-preferred	38	99261638	99261767	both	99261639	99261787	Xi-preferred	-10
39	12464775	12464904	144.202	9.89922	0.597297	both	39	35687933	35688083	3.90667	0.86	0.339448	both	39	100636287	100636422	Xi-preferred	100636333	100636424	Xi-preferred	-24
40	12465136	12465422	20.3077	2.48252	0.351955	both	40	35784490	35784620	8.15385	4.38462	0.635093	both	40	100817432	100817679	Xi-preferred	100817853	100818017	Xi-preferred	-379
41	12514227	12514406	39.3296	2.18994	0.662043	both	41	35791717	35791924	8.52174	4	1	both	41	101374728	101374852	Xi-preferred	101374672	101374871	Xi-preferred	18
42	12616503	12616667	69.4207	3.62805	0.308211	both	42	36124708	36124919	2.41706	0.440758	0.299082	both	42	103912579	103912730	both	103912538	103912743	both	14
43	12785284	12785420	2813	897.588	8.28333e-277	Xi-preferred	43	36162566	36162716	4.24	1.75333	0.831086	both	43	130466330	130466462	both	130466340	130466470	both	-9
44	12791562	12791688	94.881	16.0952	0.010408	Xi-preferred	44	38968283	38968408	6.568	2.12	0.335095	both	44	132856356	132856496	Xi-preferred	132856374	132856491	both	-6
45	12802131	12802257	1157.98	384.508	4.9101e-116	Xi-preferred	45	39386355	39386529	5.58046	4.75862	0.0483342	Xi-preferred	45	133549993	133550126	both	133549969	133550143	Xi-preferred	3
46	12807891	12808049	383.665	60.8544	1.04984e-07	Xi-preferred	46	39894000	39894154	4.70779	2.62338	0.703644	both	46	135903795	135903924	Xi-preferred	135903784	135903929	both	3
47	12818942	12819162	27.2773	5.96364	0.00669831	Xi-preferred	47	41582202	41582283	0.234568	13.321	4.07153e-14	Xi-preferred	47	137609725	137609897	both	137609986	137610224	both	-294
48	12857176	12857527	26.8746	15.0199	4.3195e-22	Xi-preferred	48	45373211	45373347	10.875	4.97794	1	both	48	138634989	138635133	Xi-preferred	138634965	138635124	both	16
49	12858034	12858158	124.371	84.6048	1.00568e-47	Xi-preferred	49	45447953	45448061	8.64815	2.99074	0.472972	both	49	138974933	138975072	both	138974919	138975097	Xi-preferred	-5
50	12859110	12859378	23.2313	16.9328	3.54858e-22	Xi-preferred	50	45885545	45885722	3.12429	2.0678	0.40015	both	50	140838161	140838286	both	140838145	140838333	both	-15
51	12859400	12859591	29.8429	13.2042	1.8729e-09	Xi-preferred	51	46252811	46252946	3.00741	1.32593	1	both	51	143490405	143490551	Xi-preferred	143490369	143490567	both	10
52	12922554	12923042	25.4365	2.48361	0.630665	both	52	46662797	46662974	1.42373	0.40678	0.727452	both	52	146893449	146893653	Xi-preferred	146893465	146893625	Xi-preferred	6
53	12924781	12924976	21.4667	0.841026	0.579787	both	53	47854462	47854650	4.6383	1.5266	0.452494	both	53	148582132	148582255	Xi-preferred	148582102	148582276	both	4
54	13049214	13049370	50.4038	9.66667	0.00666563	Xi-preferred	54	47903072	47903211	0	3.35252	4.18674e-07	Xi-preferred	54	148586400	148586539	Xi-preferred	148586418	148586531	both	-5
55	13080698	13080799	97	5.90099	0.582453	both	55	47903702	47903827	4.472	8.368	1.57158e-05	Xi-preferred	55	148742647	148742765	Xi-preferred	148742630	148742759	Xi-preferred	11
56	13177090	13177254	35.7866	4.5	0.358137	both	56	47914206	47914359	1.17647	5.88235	1.2067e-08	Xi-preferred	56	149269644	149269779	Xi-preferred	149269681	149269763	both	-10
57	13234067	13234149	757.866	145.976	4.7829e-14	Xi-preferred	57	47919630	47919820	0.189474	14.9421	9.48007e-38	Xi-preferred	57	155363107	155363254	Xi-preferred	155363132	155363247	both	-9
58	13334793	13334976	29.224	1.62842	0.625385	both	58	47922422	47922554	1.58333	7.53788	2.62079e-09	Xi-preferred	58	156608208	156608342	both	156608198	156608331	both	10
59	13889985	13890141	102.353	8.41667	0.890474	both	59	47925465	47925643	0.55618	11.0337	1.01774e-23	Xi-preferred	59	157823848	157823976	both	157823875	157823972	Xi-preferred	-11
60	16195033	16195319	24.1783	1.05944	0.375507	both	60	47930147	47930327	0	22.9167	3.7856e-57	Xi-preferred	60	160884366	160884539	both	160884371	160884530	both	2
61	16261188	16261301	64.3805	5.23894	0.852729	both	61	47937008	47937151	0.503497	15.049	3.2137e-27	Xi-preferred	61	165097883	165097998	Xi-preferred	165097837	165097978	both	33
62	16288808	16288976	173.161	13.9881	0.9174	both	62	47943962	47944169	0.173913	10.0483	1.40803e-27	Xi-preferred	62	165523933	165524064	both	165523901	165524078	Xi-preferred	9
63	16343422	16343555	569.18	48.9248	0.896574	both	63	47944747	47944860	0.486726	8.93805	3.76958e-12	Xi-preferred
64	16487560	16487823	17.038	0.60076	0.583215	both	64	47956007	47956321	0	3.66879	1.99527e-16	Xi-preferred
65	16490562	16490793	28.5541	1.62338	0.658499	both	65	47964981	47965137	3	10.8974	3.23357e-13	Xi-preferred
66	16557400	16557519	70.9664	3.23529	0.322039	both	66	47965459	47965631	0	6.43023	6.17487e-16	Xi-preferred
67	16802367	16802471	66.3558	2.43269	0.375507	both	67	47973271	47973417	0.80137	26.4589	2.16031e-48	Xi-preferred
68	17114712	17114841	76.0388	3.5969	0.356574	both	68	47976414	47976570	0.923077	23.1154	8.5185e-44	Xi-preferred
69	17188510	17188668	45.1519	11.0823	0.000159797	Xi-preferred	69	48011124	48011301	1.16384	8.48588	3.12773e-15	Xi-preferred
70	17740683	17741306	6.40931	7.87319	7.67901e-31	Xi-preferred	70	48727937	48728075	1.31884	0.818841	0.718845	both
71	17746194	17746335	105.936	104.475	6.03955e-81	Xi-preferred	71	48851176	48851276	2.48	0.58	0.727452	both
72	17832029	17832156	1015.9	653.425	0	Xi-preferred	72	49089756	49089900	0	3.79861	4.37146e-08	Xi-preferred
73	18019304	18019440	1266.1	156.118	1.02142e-06	Xi-preferred	73	49248966	49249206	4.60417	1.69167	0.509481	both
74	18019642	18019751	40.5046	8.3578	0.0207173	Xi-preferred	74	49806625	49806759	2.33582	1.08209	1	both
75	19762871	19763033	60.9877	3.97531	0.583401	both	75	50129293	50129416	4.09756	5.62602	0.00428777	Xi-preferred
76	19941546	19941688	38.4225	1.11268	0.322431	both	76	50282136	50282307	1.4152	0.222222	0.450406	both
77	20194069	20194171	53.402	1.72549	0.321638	both	77	50359236	50359546	2.22581	1.66129	0.263139	both
78	21406235	21406357	352.057	24.0328	0.25826	both	78	50694827	50695035	2.82212	1.54808	0.673828	both
79	22873487	22873725	33.3655	3.68908	0.422286	both	79	50786173	50786362	1.79894	3.2328	0.000590372	Xi-preferred
80	23390526	23390649	258.48	42.878	2.49889e-05	Xi-preferred	80	50913884	50914045	6.03727	2.70186	1	both
81	33353345	33353480	73.8296	17.4148	3.04745e-05	Xi-preferred	81	53743075	53743217	7.83803	3.33803	0.749927	both
82	33374595	33374700	430.371	405.914	9.18826e-226	Xi-preferred	82	53784602	53784724	6.41803	2.94262	1	both
83	33685304	33685447	148.51	13.1888	0.8058	both	83	53903311	53903478	3.01198	1.07784	0.806663	both
84	33690209	33690342	33.3835	1.87218	0.581394	both	84	54092679	54092856	1.85876	0.610169	0.762231	both
85	33933410	33933546	1034.28	80.9559	0.444013	both	85	54928263	54928431	1.74405	0.583333	1	both
86	33996160	33996283	413.561	54.439	0.00137475	Xi-preferred	86	55744166	55744324	3.87342	1.82278	1	both
87	34170895	34171019	720.081	52.0887	0.252776	both	87	55873716	55873816	2.41	2.01	0.372989	both
88	34185381	34185490	40.9817	0.66055	0.2631	both	88	56425548	56425670	3.83607	2.36066	0.641618	both
89	34284902	34285080	48.8202	2.76404	0.557728	both	89	59433423	59433605	2.14286	2.7033	0.016965	Xi-preferred
90	34334781	34334920	30.964	1.29496	0.580239	both	90	66204098	66204207	2.49541	2.0367	0.401579	both
91	34424881	34425003	101.754	6.18852	0.624667	both	91	66643069	66643211	3	1.40141	0.811054	both
92	34444134	34444309	29.8857	1.90286	0.626065	both	92	68564530	68564665	13.2519	5.60741	0.704032	both
93	34712957	34713267	37.7129	7.7871	0.000381839	Xi-preferred	93	68881656	68881736	3.1125	1.8625	0.754721	both
94	35414838	35414980	78.1197	15.4577	0.000898215	Xi-preferred	94	69192023	69192265	1.69008	0.615702	0.786453	both
95	35670528	35670637	77.2752	6.02752	0.86214	both	95	70065023	70065176	10.1373	4.11765	0.683765	both
96	35855493	35855623	58.0231	10.0692	0.0256627	Xi-preferred	96	70238013	70238149	4.00735	1.21324	0.634558	both
97	36007961	36008125	106.463	15.1159	0.023754	Xi-preferred	97	70299352	70299540	18.9787	7.47872	0.362644	both
98	36162589	36162728	679.295	64.7266	0.296519	both	98	70697420	70697578	13.1835	5.37342	0.637077	both
99	39310472	39310602	86.6231	13.5385	0.0206371	Xi-preferred	99	70816342	70816526	0	2.73913	1.35285e-07	Xi-preferred
100	39371385	39371539	25.5	0.948052	0.369273	both	100	70936657	70936799	0.014084	3.21127	4.18674e-07	Xi-preferred
101	39386382	39386516	1635.57	162.269	0.0304535	Xi-preferred	101	70945935	70946079	0.090278	3.5	1.35285e-07	Xi-preferred
102	39504462	39504916	15.6938	1.02863	0.83271	both	102	71194103	71194264	15.1304	6.08696	0.444681	both
103	39516032	39516166	58.209	2.64925	0.41275	both	103	73004411	73004640	0.423581	2.48472	4.62171e-06	Xi-preferred
104	39688095	39688211	49.2069	4.77586	0.634533	both	104	75023201	75023385	1.79891	0.902174	0.779709	both
105	39752709	39752859	55.5667	4.62667	0.863604	both	105	75054079	75054199	1.51667	0.683333	1	both
106	39865894	39866027	117.263	12.6541	0.319721	both	106	81246745	81246892	6.7415	3.58503	0.745164	both
107	39893999	39894145	1301.01	415.123	1.80457e-138	Xi-preferred	107	82922300	82922428	10.125	5.90625	0.480122	both
108	42693983	42694104	280.339	18.1736	0.279433	both	108	82966720	82966885	0	5.2	1.67881e-12	Xi-preferred
109	45056380	45056514	224.015	19.3209	0.917629	both	109	83735778	83735921	4.53147	2.37063	0.84115	both
110	45173906	45174010	36.8365	4.21154	0.567642	both	110	89588326	89588524	3.74747	3.78283	0.0198212	Xi-preferred
111	45345911	45346055	3009.34	387.319	1.10545e-18	Xi-preferred	111	91135233	91135375	11.1549	4.56338	0.68407	both
112	45364448	45364611	45.908	3.73006	0.849865	both	112	91458464	91458626	3.6358	5.40123	0.000501449	Xi-preferred
113	45372913	45373024	47.2252	3.91892	0.824508	both	113	91534409	91534636	1.55947	1.22907	0.314329	both
114	45375986	45376113	66.6535	11.2756	0.0359217	Xi-preferred	114	91665608	91665784	6.13636	2.25	0.508042	both
115	45386242	45386431	23.9841	0.534392	0.2631	both	115	91920457	91920586	5.86822	7.22481	0.00147551	Xi-preferred
116	45407919	45408061	30.7958	0.366197	0.260033	both	116	92207389	92207637	1.96371	1.5	0.382742	both
117	45447961	45448077	178.871	10.8621	0.377511	both	117	92448996	92449169	1.12139	7.06358	1.82685e-12	Xi-preferred
118	45608749	45609247	20.0261	1.41968	0.721994	both	118	93146238	93146439	6.18408	3.47761	0.663667	both
119	45609906	45610105	109.347	9.11558	0.905848	both	119	93195047	93195262	3.56744	0.981395	0.3089	both
120	45667854	45668020	50.9759	2.77711	0.555914	both	120	93215030	93215188	2.81646	5.43038	3.93608e-05	Xi-preferred
121	45851513	45851622	43.2661	3.82569	1	both	121	93328701	93328835	3.08955	5.78358	9.72837e-05	Xi-preferred
122	46252816	46252945	867.271	154.783	5.36355e-19	Xi-preferred	122	93340576	93340891	2.3746	1.66349	0.284134	both
123	46257054	46257167	66.1239	12.4956	0.0097812	Xi-preferred	123	93358035	93358184	2.2953	8.55705	1.61233e-10	Xi-preferred
124	46659960	46660025	728.631	60.3692	0.870368	both	124	93373880	93374107	1.92952	3.05727	0.00153453	Xi-preferred
125	46662788	46662927	261.54	37.3741	0.000920991	Xi-preferred	125	94626778	94626991	11.2723	6.09859	0.598546	both
126	46730373	46730507	257.59	17.3881	0.330198	both	126	96133290	96133457	0	3.93413	1.47486e-09	Xi-preferred
127	46972867	46972990	66.187	3.00813	0.415515	both	127	96185044	96185185	4.79433	2.01418	0.839909	both
128	47890437	47890567	35.7846	1.25385	0.588711	both	128	96853527	96853674	3.91837	7.10204	1.57158e-05	Xi-preferred
129	47903094	47903211	347.795	623.231	0	Xi-preferred	129	97587795	97587934	2.28058	0.47482	0.520537	both
130	47914205	47914318	105.504	517.265	0	Xi-preferred	130	97590478	97590632	5.72727	1.52597	0.336727	both
131	47919681	47919807	127.667	1100.72	0	Xi-preferred	131	98681962	98682090	2.09375	4.88281	0.000210714	Xi-preferred
132	47922417	47922547	42.1154	374.3	0	Xi-preferred	132	98700119	98700306	1.34759	0.385027	0.727452	both
133	47925480	47925626	146.281	59.5685	3.2956e-27	Xi-preferred	133	98711166	98711320	5.83766	1.53247	0.258007	both
134	47930113	47930197	69.7976	243.512	4.25539e-170	Xi-preferred	134	99014613	99014777	0.164634	2.65244	1.18199e-05	Xi-preferred
135	47933247	47933616	6.90515	24.813	3.76385e-78	Xi-preferred	135	99261639	99261787	8.75676	8.13514	0.00942136	Xi-preferred
136	47937027	47937155	24.0859	1055.68	0	Xi-preferred	136	99410852	99410973	2.31405	0.504132	0.516288	both
137	47944024	47944120	15.2917	1204.68	0	Xi-preferred	137	99439801	99439950	2.32215	0.483221	0.359256	both
138	47944741	47944884	10.5105	1130.1	0	Xi-preferred	138	99674399	99674559	5.625	3.6	0.403827	both
139	47958274	47958376	26.598	26.6373	3.00109e-16	Xi-preferred	139	100304620	100304895	1.65455	0.956364	0.813051	both
140	47960898	47961062	18.7622	769.134	0	Xi-preferred	140	100636333	100636424	11.7582	11.0769	0.0113672	Xi-preferred
141	47964978	47965126	108.108	21.9122	6.40322e-05	Xi-preferred	141	100639191	100639352	3.01863	4.57764	0.00112007	Xi-preferred
142	47965608	47965741	29.8271	209.865	6.42917e-260	Xi-preferred	142	100655522	100655662	4.37857	5.23571	0.0074585	Xi-preferred
143	47973304	47973412	56.6389	1030.24	0	Xi-preferred	143	100817853	100818017	4.09756	4.63415	0.0101588	Xi-preferred
144	47974137	47974522	4.41299	38.5221	2.0427e-142	Xi-preferred	144	101187170	101187321	1.70199	0.721854	1	both
145	47976414	47976537	29.0488	1550.59	0	Xi-preferred	145	101374672	101374871	3.51759	4.0402	0.00662139	Xi-preferred
146	48011129	48011270	1296.3	150.17	3.00051e-05	Xi-preferred	146	102201928	102202140	1.18868	1.01887	0.372989	both
147	48028652	48028784	323.258	25.9242	0.794767	both	147	102265555	102265781	2.06637	1.5	0.372274	both
148	48499777	48499859	440.439	36.8293	0.925799	both	148	103912538	103912743	1.16585	0.57561	1	both
149	49089748	49089879	154.519	12.4733	0.80485	both	149	103990102	103990206	6.74038	4.68269	0.263139	both
150	49248944	49249240	79.6216	7.8277	0.487533	both	150	104672545	104672643	4.53061	8.08163	0.000137061	Xi-preferred
151	49352735	49352873	42.2536	1.42029	0.328937	both	151	105732464	105732577	5.73451	4.14159	0.253997	both
152	49368134	49368263	48.8295	5.75969	0.499331	both	152	106433635	106433823	3.73936	1.14894	0.403551	both
153	49661692	49661807	70.1217	4.90435	0.845135	both	153	125110800	125111004	3.45098	0.803922	0.283811	both
154	49795115	49795233	155.119	11.0254	0.688638	both	154	125838638	125838760	4.96721	2.33607	1	both
155	49806631	49806759	443.766	41.0469	0.500554	both	155	130269685	130269796	1.87387	1.61261	0.349271	both
156	49940990	49941104	63.9561	38.3333	1.95442e-19	Xi-preferred	156	130466340	130466470	1.78462	0.769231	0.755321	both
157	49956454	49956573	36.7143	14.3277	2.82757e-06	Xi-preferred	157	130482105	130482304	6.51256	2.35176	0.446977	both
158	50004752	50004849	70.6804	3.6701	0.660619	both	158	131120056	131120231	8.86857	3.45143	0.582014	both
159	50282201	50282333	345.591	30.8485	0.67635	both	159	131182759	131182888	4.85271	1.92248	0.830306	both
160	50283758	50283900	44.1338	3.90845	0.657871	both	160	131448201	131448348	0.972789	0.979592	0.282135	both
161	50287791	50287937	1074.05	237.829	3.66707e-48	Xi-preferred	161	131465053	131465196	2.86014	6.16783	1.31866e-05	Xi-preferred
162	50359383	50359511	1205	178.992	1.32847e-13	Xi-preferred	162	132136239	132136545	2.56536	1.51634	0.58837	both
163	50368881	50369022	345.667	24.6312	0.414022	both	163	132287496	132287656	8.275	6.4375	0.0484091	Xi-preferred
164	50585367	50585497	59.4846	4.43077	0.847649	both	164	132582196	132582352	2.58333	1.17949	1	both
165	50587043	50587174	53.1603	3.65649	0.83286	both	165	132642637	132642721	4.09524	3.02381	0.443481	both
166	50608502	50608634	27.8939	2.16667	0.81793	both	166	132662317	132662385	0.102941	11.4853	1.60787e-11	Xi-preferred
167	50694838	50694957	290.345	21.5798	0.629064	both	167	132731526	132731697	0.210526	3.15789	4.87552e-07	Xi-preferred
168	50913871	50914007	1866.86	168.199	0.357261	both	168	132772785	132772954	1.70414	0.639053	1	both
169	50946858	50947039	43.7956	7.32044	0.031567	Xi-preferred	169	132838998	132839196	1.27273	0.727273	0.754721	both
170	53623161	53623276	73.0087	3.73043	0.322039	both	170	132856374	132856491	12.3077	7.1453	0.501262	both
171	53627548	53627676	41.7344	3.47656	0.822662	both	171	133134096	133134209	13.3805	4.63717	0.396182	both
172	53683914	53684023	53.5872	9.69725	0.0212807	Xi-preferred	172	133277300	133277537	1.2827	0.721519	0.767532	both
173	53730082	53730261	52.9218	6.04469	0.361362	both	173	133549969	133550143	3.93103	4.78161	0.00273891	Xi-preferred
174	54092675	54092817	280.739	38.5352	0.00152918	Xi-preferred	174	133676325	133676485	3.6	2.2375	0.531515	both
175	54419850	54419981	44.5725	1.51908	0.328937	both	175	133958927	133959064	0.781022	1.57664	0.0364806	Xi-preferred
176	54489294	54489427	93.9398	7.46617	0.87674	both	176	135753689	135753846	0	3.21019	1.35285e-07	Xi-preferred
177	54589214	54589330	48.9914	2.5	0.627833	both	177	135903784	135903929	1.48276	0.57931	1	both
178	54632680	54632929	32.8996	3.67871	0.432685	both	178	135907333	135907471	4.69565	1.82609	0.831086	both
179	55257442	55257547	129.01	10.4952	0.882583	both	179	135951359	135951520	8.64596	4.68323	0.679484	both
180	55957631	55957751	100.867	10.15	0.625862	both	180	136200448	136200676	2.49561	0.973684	0.820089	both
181	56819328	56819530	18.9505	1.5099	0.814008	both	181	136286540	136286712	6.09302	2.12209	0.493501	both
182	56820079	56820272	41.2694	2.47668	0.685133	both	182	137609986	137610224	2.79412	1	0.831086	both
183	57721069	57721184	62.7304	4.33913	0.688986	both	183	138634965	138635124	10.2579	3.89937	0.497393	both
184	57738280	57738418	91.7391	6.00725	0.520931	both	184	138807046	138807185	9.43165	3.46043	0.446977	both
185	58300012	58300145	1059.62	92.7368	0.73894	both	185	138969438	138969604	7.03614	3.99398	0.549882	both
186	58408204	58408354	30.9	3.17333	0.596434	both	186	138974919	138975097	6.98315	11.7809	4.50672e-09	Xi-preferred
187	59433403	59433541	144.239	19.971	0.0177789	Xi-preferred	187	139242994	139243254	3.36923	3.3	0.0126877	Xi-preferred
188	61311686	61311820	160.157	11.7463	0.713209	both	188	139533688	139533871	3.84153	1.4918	0.84031	both
189	64263935	64264040	77.1048	3.55238	0.415515	both	189	139879251	139879448	7.58883	8.41117	0.000135	Xi-preferred
190	66643060	66643190	108.669	6.87692	0.541102	both	190	139883636	139883758	0	3.36066	4.00983e-06	Xi-preferred
191	67046229	67046338	47.5229	3.41284	0.824508	both	191	139897303	139897473	1.43529	0.329412	0.727452	both
192	67627833	67627972	41.5468	17.5612	9.6502e-09	Xi-preferred	192	140170679	140170802	5.58537	2.73984	1	both
193	67638846	67639077	28.0173	2.03463	0.836545	both	193	140838145	140838333	8.09043	3.92553	1	both
194	67822846	67822954	0	207.824	9.59239e-249	Xi-preferred	194	141741874	141742070	3.35714	1.4949	1	both
195	67835626	67835769	325.643	28.4056	0.803766	both	195	143414570	143414755	6.6973	3.42703	0.767127	both
196	67982884	67983049	36.1455	8.38182	0.00162317	Xi-preferred	196	143490369	143490567	5.79293	2.65657	1	both
197	68071069	68071210	26.9007	1.57447	0.585659	both	197	144043359	144043492	2.98496	3.25564	0.0469257	Xi-preferred
198	68338115	68338278	25.6258	3.39264	0.271622	both	198	146893465	146893625	2.25	3.375	0.00476712	Xi-preferred
199	68338719	68338893	35.1437	6.17241	0.0264731	Xi-preferred	199	146912544	146912643	53.9697	43.2929	3.38868e-05	Xi-preferred
200	68356796	68356909	55.0531	5.92035	0.495762	both	200	146913003	146913141	5.68116	8.81884	1.90087e-05	Xi-preferred
201	68376342	68376469	202.646	15.5039	0.822708	both	201	147144078	147144229	4.05298	1.19205	0.494173	both
202	68564554	68564686	2233.41	231.886	0.000962452	Xi-preferred	202	147552045	147552266	2.09502	0.895928	1	both
203	68854408	68854601	32.5751	2.83938	0.839444	both	203	148582102	148582276	5.36782	1.86207	0.472972	both
204	68901244	68901372	154.359	20.6016	0.0449131	Xi-preferred	204	148586418	148586531	6.90265	3.92035	0.715841	both
205	70065031	70065168	1929.6	228.591	8.42981e-08	Xi-preferred	205	148742630	148742759	8.86822	7.47287	0.0357923	Xi-preferred
206	70117009	70117157	143.412	9.35811	0.455903	both	206	148787390	148787574	4.63587	2.38587	0.860518	both
207	70205901	70206050	111.544	5.77181	0.257148	both	207	149269681	149269763	8.60976	3	0.543493	both
208	70299367	70299505	4005.02	498.942	8.93915e-20	Xi-preferred	208	149352892	149353006	8.29825	4.95614	0.41391	both
209	70786109	70786219	49.7091	8.82727	0.0338443	Xi-preferred	209	149589974	149590228	2.40551	1.59055	0.424813	both
210	70816345	70816470	425.56	41.688	0.316091	both	210	151752658	151752827	1.27811	0.781065	0.736457	both
211	70918156	70918370	22.8879	1.81776	0.831721	both	211	152078593	152078781	1.7234	1.14894	0.583122	both
212	70918472	70918766	14.0408	0.496599	0.256078	both	212	153892504	153892648	22.4097	9.44444	0.571353	both
213	70939737	70939838	50.802	13.7723	0.000421682	Xi-preferred	213	153900791	153901089	1.89597	1.09732	0.673828	both
214	70970483	70970698	49.3628	3.63256	0.862796	both	214	155363132	155363247	1.55652	1.18261	0.482773	both
215	70972957	70973075	37.6186	2.04237	0.581394	both	215	155724789	155724962	3.69364	1.3815	0.831086	both
216	70984722	70985029	37.2704	1.86319	0.308211	both	216	155880157	155880343	4.75269	1.32796	0.258007	both
217	70995968	70996126	38.1519	3.24051	0.84535	both	217	156608198	156608331	6.64662	2.4812	0.583193	both
218	71126344	71126494	27.8733	0.673333	0.256484	both	218	156887375	156887590	2.0093	0.474419	0.413215	both
219	71126921	71127207	23.0629	0.954545	0.372123	both	219	157047929	157048056	4.58268	2.3937	0.832722	both
220	71210596	71210827	18.7403	0.437229	0.257815	both	220	157368609	157368842	1.61803	0.48927	0.567774	both
221	71515151	71515321	23.3059	2.77059	0.397373	both	221	157471460	157471581	1.36364	0.809917	0.718845	both
222	71543127	71543250	43.6179	3.86992	0.806686	both	222	157823875	157823972	1.64948	5.45361	4.01877e-05	Xi-preferred
223	72331109	72331228	61.5462	2.54622	0.283794	both	223	158948674	158948775	0	3.13861	3.84039e-05	Xi-preferred
224	72519914	72520033	63.1765	4.7563	0.849865	both	224	159157720	159157809	1.46067	1.57303	0.282135	both
225	72627781	72627945	28.0671	0.615854	0.266976	both	225	159309819	159309964	4.35862	2.09655	1	both
226	72653228	72653337	42.2844	2.33028	0.797007	both	226	159387866	159387994	4.26562	1.40625	0.634558	both
227	72919486	72919675	6704.03	1896.93	0	Xi-preferred	227	159987772	159987925	3.76471	1.38562	0.820089	both
228	73022919	73023059	65.45	38.8214	4.34381e-23	Xi-preferred	228	160107932	160108089	5.61783	3.68153	0.312361	both
229	73044004	73044133	60.5271	10.4884	0.0169748	Xi-preferred	229	160442877	160443005	10.4609	9.53906	0.00724732	Xi-preferred
230	73060453	73060580	87.6929	5.37008	0.605071	both	230	160504230	160504393	3.6135	2.49693	0.410392	both
231	73063996	73064316	14.4187	1.43437	0.596434	both	231	160621902	160622030	6.35938	3.125	0.860813	both
232	73087648	73087826	26.3427	2.1236	1	both	232	160725141	160725286	2.04138	1.24138	0.767532	both
233	73119428	73119532	103.913	5.39423	0.384146	both	233	160884371	160884530	2.24528	0.90566	1	both
234	73468316	73468459	0	153.58	2.57526e-244	Xi-preferred	234	162600858	162601035	2.62712	0.813559	0.605908	both
235	74364244	74364422	52.1517	5.45506	0.460118	both	235	162789835	162790068	3.30472	3.92704	0.00235411	Xi-preferred
236	74865761	74865866	49.1048	3.26667	0.626065	both	236	163090453	163090608	2.55484	0.974194	0.786453	both
237	74989723	74989857	123.493	11.2761	0.780491	both	237	163098877	163099018	2.55319	1.78723	0.443481	both
238	75023287	75023425	96.4928	10.3116	0.439982	both	238	163671487	163671640	16.6013	8.82353	0.608706	both
239	75568837	75568952	44.313	9.73043	0.00809454	Xi-preferred	239	164853481	164853541	6.61667	1.51667	0.569381	both
240	75668459	75668562	86.8641	15.9806	0.0094494	Xi-preferred	240	165097837	165097978	3.12766	2.04255	0.477914	both
241	75725193	75725315	38.7459	1.57377	0.588711	both	241	165523901	165524078	2.0452	2.87006	0.00870918	Xi-preferred
242	80061375	80061468	50.8387	2.01075	0.588711	both	242	165737603	165737790	3.97326	7.20321	1.42849e-06	Xi-preferred
243	80986017	80986145	479.805	62.2031	0.000646719	Xi-preferred	243	165741986	165742153	0.946108	2.11377	0.00311817	Xi-preferred
244	81108788	81108948	93.9062	5.88125	0.375826	both	244	165770327	165770500	7.80925	9.80347	1.31418e-05	Xi-preferred
245	81129233	81129360	50	4.22047	0.837891	both	245	166417470	166417733	0.365019	11.8023	2.29184e-38	Xi-preferred
246	81699961	81700078	289.632	64.1966	1.0731e-11	Xi-preferred	246	166424733	166425314	0	4.64716	1.59636e-37	Xi-preferred
247	82382758	82382887	127.403	7.86047	0.3953	both	247	166425343	166425796	0.397351	1.69316	5.19958e-07	Xi-preferred
248	82416724	82416876	81.4868	6.89474	0.877189	both
249	82966704	82966807	282.243	25.8155	0.602143	both
250	83022328	83022531	22.2562	0.344828	0.2631	both
251	83217455	83217557	40.7941	33.8922	6.43292e-19	Xi-preferred
252	83651884	83652037	45.1569	18.3007	8.36424e-10	Xi-preferred
253	83735782	83735930	718.899	66.5946	0.381681	both
254	84748054	84748316	40.5038	3.85496	0.727992	both
255	85355245	85355380	39.6296	2.68889	0.822662	both
256	85357737	85357855	63.3051	2.37288	0.286686	both
257	85358063	85358212	30.4228	0.90604	0.2631	both
258	88063997	88064139	42.4507	20.3521	1.5911e-11	Xi-preferred
259	88165773	88165902	30.6279	24.4264	4.547e-17	Xi-preferred
260	88173468	88173596	44.1328	3.58594	0.811623	both
261	89906641	89906763	157.73	14.6393	0.698662	both
262	90199132	90199285	43.3595	4.05229	0.825075	both
263	90711137	90711273	539.162	70.5662	0.000127678	Xi-preferred
264	90802626	90802772	85.3014	8.02055	0.632652	both
265	90986831	90986990	37.6352	3.25786	0.84535	both
266	91036589	91036753	47.5122	3.03659	0.684212	both
267	91135229	91135359	3057.47	359.408	1.41455e-10	Xi-preferred
268	91375138	91375295	44.6688	8.01274	0.0132232	Xi-preferred
269	91423197	91423452	106.886	53.6941	6.37484e-50	Xi-preferred
270	91423765	91424431	32.2027	7.48649	5.5934e-09	Xi-preferred
271	91430597	91430720	221.683	145.813	3.94113e-78	Xi-preferred
272	91431177	91431353	15.5057	10.4432	2.54507e-09	Xi-preferred
273	91439386	91439510	26.4758	13.629	1.19379e-07	Xi-preferred
274	91443298	91443396	130.398	966.878	0	Xi-preferred
275	91458489	91458608	777.017	526.857	1.45241e-274	Xi-preferred
276	91491675	91491914	25.8368	1.05021	0.48634	both
277	91534378	91534521	1163.24	117.993	0.0263563	Xi-preferred
278	91665650	91665808	208.601	15.4051	0.551869	both
279	91920472	91920593	1646.52	505.826	1.1654e-133	Xi-preferred
280	91935041	91935232	0	460.131	0	Xi-preferred
281	92449008	92449123	132.548	10.6261	0.885601	both
282	92554522	92554661	1597.39	127	0.469504	both
283	92933721	92933854	645.842	60.5639	0.361601	both
284	93146252	93146380	931.508	130.977	6.83445e-09	Xi-preferred
285	93195070	93195213	42.1259	14.1399	2.52478e-06	Xi-preferred
286	93340636	93340750	573.307	48.9737	0.944198	both
287	93697020	93697178	306.62	23.1519	0.623944	both
288	94074200	94074336	843.346	103.118	9.37959e-05	Xi-preferred
289	94096101	94096241	629.286	147.179	5.95033e-32	Xi-preferred
290	94726134	94726289	43.929	2.68387	0.659545	both
291	95814312	95814454	356.261	26.0211	0.424229	both
292	95821552	95821745	33.6269	3.59585	0.507766	both
293	96133753	96134101	36.8218	1.9454	0.334142	both
294	96149385	96149518	436.293	37.0376	0.94177	both
295	96182077	96182211	148.799	39.9701	1.23501e-11	Xi-preferred
296	96243599	96243719	76.825	3.59167	0.250798	both
297	96325552	96325687	1955.6	552.193	9.8731e-146	Xi-preferred
298	96511785	96511957	29.9186	3.06977	0.623539	both
299	96610552	96610700	31.3041	2.62162	0.79572	both
300	96633585	96633692	35.4766	2.56075	0.814008	both
301	97687211	97687340	57.4806	2.03876	0.284983	both
302	97858368	97858530	46.284	2.93827	0.685135	both
303	97961307	97961449	231.944	35.3592	0.00034868	Xi-preferred
304	97962576	97962710	31.3209	0.447761	0.256484	both
305	97981701	97981875	32.6264	2.57471	0.818015	both
306	98012463	98012587	32.2823	3.08065	0.775121	both
307	98316730	98316879	98.1879	8.05369	0.887363	both
308	98326463	98326592	30.9147	1.96124	0.807376	both
309	98525136	98525267	305.267	37.1603	0.017451	Xi-preferred
310	98554343	98554484	57.4113	14.1631	9.67617e-05	Xi-preferred
311	98700095	98700217	296.664	40.7131	0.00228796	Xi-preferred
312	98711179	98711310	530.817	58.1221	0.0374015	Xi-preferred
313	98713492	98713625	60.6692	4.47368	0.845135	both
314	98801802	98801920	45.1102	2.68644	0.625385	both
315	98852161	98852274	82.5575	8.29204	0.710143	both
316	98987007	98987151	90.7292	8.20139	0.754844	both
317	98992550	98992670	49.0833	18.1417	1.70548e-07	Xi-preferred
318	99014652	99014771	92.7983	13.4118	0.0464102	Xi-preferred
319	99097283	99097438	42.4968	4.73548	0.512587	both
320	99119762	99119886	46.9919	1.27419	0.328937	both
321	99147374	99147501	46.8268	2.44094	0.631879	both
322	99255669	99255789	50.1167	2.74167	0.484843	both
323	99261638	99261767	1672.37	152.829	0.317896	both
324	99414605	99414723	39.3559	10.6017	0.000530873	Xi-preferred
325	99415159	99415443	41.9542	11.0246	5.35738e-07	Xi-preferred
326	99420004	99420148	35.8125	20.5764	2.28575e-13	Xi-preferred
327	99672265	99672403	780.971	103.355	1.86522e-06	Xi-preferred
328	99674405	99674546	1935.77	435.348	4.59181e-86	Xi-preferred
329	99689427	99689558	525.282	45.229	0.891639	both
330	100177006	100177114	44.1852	9.35185	0.0137347	Xi-preferred
331	100379027	100379150	81.3171	7.6748	0.857478	both
332	100455330	100455461	213.87	59.687	1.28577e-16	Xi-preferred
333	100551491	100551755	14.3939	1.08712	0.814008	both
334	100567118	100567246	688.984	116.859	3.33209e-13	Xi-preferred
335	100580010	100580137	136.228	28.0315	7.18018e-06	Xi-preferred
336	100636287	100636422	2398.4	451.607	3.5492e-61	Xi-preferred
337	100639219	100639356	686.285	308.131	1.35164e-136	Xi-preferred
338	100655529	100655682	105.124	76.7516	4.71247e-55	Xi-preferred
339	100664461	100664580	108.664	57.9664	3.05346e-27	Xi-preferred
340	100672962	100673094	1450.58	632.129	8.37483e-261	Xi-preferred
341	100678746	100678841	12.8211	39.4842	3.95588e-32	Xi-preferred
342	100679509	100679646	2288.75	1685.55	0	Xi-preferred
343	100688379	100688574	26.6256	16.8615	1.94508e-15	Xi-preferred
344	100689475	100689717	17.124	5.29752	0.000210078	Xi-preferred
345	100746845	100746961	33.0345	3.25	0.567642	both
346	100805837	100805973	290.912	438.971	0	Xi-preferred
347	100811554	100812130	22.2448	8.82118	2.40705e-16	Xi-preferred
348	100812357	100812614	47.0895	24.8521	3.47477e-25	Xi-preferred
349	100812719	100813003	28.7887	17.3592	2.40279e-21	Xi-preferred
350	100817432	100817679	11.7449	7.7004	1.1398e-09	Xi-preferred
351	100817886	100818023	1179.29	835.533	0	Xi-preferred
352	100819988	100820115	1341.09	575.15	2.55206e-225	Xi-preferred
353	100824301	100824449	72.4662	14.8041	0.000452379	Xi-preferred
354	100870182	100870317	624.519	266.015	3.28179e-111	Xi-preferred
355	100883688	100883887	34.794	9.85427	1.42712e-05	Xi-preferred
356	100890314	100890451	27.9416	2.35036	0.814008	both
357	101040730	101040859	65.5736	7.23256	0.446303	both
358	101132804	101132931	1069.67	410.26	2.19685e-145	Xi-preferred
359	101172197	101172329	60.0606	3.0303	0.413205	both
360	101185907	101186030	476.073	125.545	7.5141e-29	Xi-preferred
361	101374728	101374852	1426.62	243.306	3.67543e-25	Xi-preferred
362	102201961	102202103	1046.42	119.338	0.000486972	Xi-preferred
363	102233203	102233334	75.458	35.4504	7.08356e-17	Xi-preferred
364	102265629	102265793	857.805	744.805	0	Xi-preferred
365	102274588	102274751	16.8221	8.64417	1.45436e-06	Xi-preferred
366	102275098	102275127	147.552	47.1379	9.62611e-05	Xi-preferred
367	102299675	102299808	659.947	503.406	2.58457e-315	both
368	102320384	102320513	148.659	30.8372	2.12652e-06	Xi-preferred
369	102380954	102381073	71.0084	7.10924	0.696922	both
370	102462406	102462543	96.0949	11.2044	0.279881	both
371	103059810	103059963	49.2549	8.19608	0.0256627	Xi-preferred
372	103079319	103079458	47.6331	1.90647	0.372123	both
373	103214918	103215050	56.8258	2.29545	0.286686	both
374	103239265	103239439	26.7701	0.908046	0.588711	both
375	103392778	103392866	172.693	14.1477	0.885601	both
376	103393914	103394062	41.7297	3.81757	0.653211	both
377	103394379	103394498	230.059	18.7311	0.830566	both
378	103675356	103675486	111.785	12.0846	0.302967	both
379	103731845	103731950	56.6571	16.6095	6.49508e-05	Xi-preferred
380	103912579	103912730	65.6821	6.84768	0.590031	both
381	104355980	104356085	122.01	7.72381	0.521531	both
382	104363743	104363873	189.423	12.6154	0.356878	both
383	104672532	104672681	760.235	204.074	9.6128e-57	Xi-preferred
384	104772972	104773115	125.608	60.6154	2.00748e-31	Xi-preferred
385	105732475	105732604	883.287	94.8062	0.0157298	Xi-preferred
386	106107344	106107468	77.5	5.96774	0.724702	both
387	106124983	106125114	91.8092	10.2137	0.416169	both
388	106291172	106291364	20.7812	5.19792	0.00477118	Xi-preferred
389	106550096	106550235	262.863	18.2878	0.345237	both
390	106782808	106782957	82.5302	4.63087	0.411487	both
391	108009566	108009776	28.4667	1.92381	0.817269	both
392	108391879	108392012	872.128	90.4812	0.0420179	Xi-preferred
393	108405666	108405792	1646.09	313.952	1.40529e-41	Xi-preferred
394	108634109	108634214	37.1524	16.3429	7.53669e-07	Xi-preferred
395	108648265	108648416	83.0795	6.68874	0.87674	both
396	109461351	109461481	90.1692	4.91538	0.310471	both
397	109482161	109482294	60.0526	3.05263	0.41413	both
398	109536751	109536890	669.705	221.763	2.40905e-74	Xi-preferred
399	109629177	109629301	110.097	17.1935	0.0165007	Xi-preferred
400	109656847	109656993	69.6096	17.8356	5.88934e-06	Xi-preferred
401	110063528	110063658	476.508	35.3462	0.426858	both
402	111696035	111696176	284.759	22.5603	0.857801	both
403	119278940	119279063	475.366	57.8211	0.00561097	Xi-preferred
404	119510834	119511238	22.8094	2.73267	0.268658	both
405	119939820	119939953	229.812	17.8045	0.837175	both
406	120049097	120049240	70.2238	5.60839	0.865114	both
407	123072673	123072820	90.2109	5.44218	0.432271	both
408	123434235	123434374	64.8345	12.5683	0.00556685	Xi-preferred
409	126419144	126419280	120.963	12.6029	0.407735	both
410	128436202	128436348	28.5342	1.86986	0.802358	both
411	128987633	128987751	101.39	9.4661	0.74467	both
412	130321775	130321909	222.254	21.3507	0.469968	both
413	130466330	130466462	554.25	50.9621	0.552636	both
414	130833480	130833643	26.4785	0.98773	0.580239	both
415	131059166	131059289	208.22	17.187	0.911975	both
416	131075297	131075417	61.6917	6.24167	0.680599	both
417	131085514	131085633	1101.27	114.252	0.027395	Xi-preferred
418	131093394	131093537	49.049	4.37063	1	both
419	131136537	131136669	67.6591	5.47727	0.856782	both
420	131448202	131448342	1208.89	329.2	8.01083e-87	Xi-preferred
421	131554798	131554938	29.6643	1.67857	0.579787	both
422	131570443	131570920	30.7442	1.98532	0.453776	both
423	132239073	132239168	66.9053	3.86316	0.659004	both
424	132325300	132325438	26.3188	2.85507	0.551344	both
425	132331580	132331651	55.1549	2.91549	0.582978	both
426	132340488	132340629	42.383	5.56738	0.251347	both
427	132461078	132461263	38.4216	3.27568	0.85624	both
428	132661722	132661871	104.04	9.24161	0.774155	both
429	132705893	132706172	26.172	0.942652	0.283794	both
430	132742225	132742366	28.227	0.822695	0.373267	both
431	132856356	132856496	1951.66	371.071	2.70856e-53	Xi-preferred
432	133134098	133134221	1473.07	282.211	9.71037e-37	Xi-preferred
433	133295737	133295864	895.48	113.071	1.45636e-05	Xi-preferred
434	133511459	133511700	30.7137	30.0373	2.93844e-40	Xi-preferred
435	133548684	133548801	45.7094	9.24786	0.015748	Xi-preferred
436	133549993	133550126	1971.07	163.632	0.833807	both
437	133553991	133554124	422.759	61.5564	1.77544e-05	Xi-preferred
438	133572910	133573109	28.8141	1.1206	0.326106	both
439	133958913	133959048	137.156	41.1185	1.32649e-13	Xi-preferred
440	135551202	135551349	394.565	34.9796	0.766806	both
441	135751730	135751942	25.2972	0.735849	0.321638	both
442	135903795	135903924	154.589	38.4961	6.50769e-10	Xi-preferred
443	135951385	135951519	1211.11	180.261	1.99694e-14	Xi-preferred
444	136142969	136143131	22.8025	3.37037	0.378131	both
445	136518951	136519081	34.8615	1.73846	0.583215	both
446	136790533	136790657	37.4113	0.701613	0.266976	both
447	136962922	136963057	53.0593	4.18519	0.854404	both
448	136963430	136963572	53.8662	3.22535	0.68451	both
449	137075259	137075463	26.8137	0.95098	0.322431	both
450	137149685	137149819	69.3806	3.09701	0.252198	both
451	137174279	137174395	55.931	4.62931	0.836545	both
452	137222804	137223032	32.8816	1.39035	0.286686	both
453	137380067	137380198	215.611	32.1221	0.00123659	Xi-preferred
454	137490823	137491019	24.6786	1.03061	0.43373	both
455	137609725	137609897	34.9767	3.05233	0.84535	both
456	138125552	138125678	76.0794	4.39683	0.581464	both
457	138634989	138635133	2089.37	235.847	1.31259e-06	Xi-preferred
458	138793093	138793216	82.1301	12.8455	0.0244551	Xi-preferred
459	138974933	138975072	2204.94	173.388	0.270666	both
460	139879281	139879410	2171.16	611.403	7.63475e-154	Xi-preferred
461	139883617	139883746	153.496	25.7519	0.00079619	Xi-preferred
462	140102929	140103065	32.9853	1.41176	0.583215	both
463	140235990	140236129	150.482	11.5252	0.80385	both
464	140646112	140646264	49.9539	4.26316	0.848676	both
465	140729129	140729272	82.2448	3.9021	0.311879	both
466	140752265	140752530	38.0717	1.81887	0.280354	both
467	140819032	140819173	66.9574	4.63121	0.854664	both
468	140838161	140838286	1094.3	95.632	0.699213	both
469	141833905	141834041	562.346	74.9779	4.70202e-05	Xi-preferred
470	141917759	141917911	46.5197	3.98684	0.85624	both
471	142993279	142993415	85.5441	4.98529	0.500256	both
472	143490405	143490551	712.541	89.6301	4.22736e-05	Xi-preferred
473	143506303	143506437	398.627	160.045	1.83482e-63	Xi-preferred
474	143553833	143553954	37.8926	1.1157	0.266976	both
475	146743135	146743272	134.263	10.2847	0.791803	both
476	146879362	146879496	67.9478	11.4925	0.0269611	Xi-preferred
477	146893449	146893653	726.127	588.819	0	Xi-preferred
478	146894463	146894708	32.5061	2.75102	0.842071	both
479	146910032	146910206	44.3506	5.28161	0.317028	both
480	146910378	146910624	27.0976	9.69106	8.83235e-08	Xi-preferred
481	146945311	146945451	178.007	117.3	6.03565e-72	Xi-preferred
482	147450753	147450831	49.3205	2.34615	0.585659	both
483	147452733	147452876	26.4266	2.66434	0.567642	both
484	147633034	147633166	52.7576	10.0758	0.0132232	Xi-preferred
485	147927959	147928067	43.2037	18.7407	1.11732e-07	Xi-preferred
486	148576414	148576533	61.5378	6.22689	0.677134	both
487	148581213	148581654	18.8594	0.882086	0.321985	both
488	148582132	148582255	452.122	60.5854	0.000344198	Xi-preferred
489	148582403	148582673	38.7037	6.25185	0.0165679	Xi-preferred
490	148582804	148583458	31.9954	2.00765	0.317983	both
491	148586400	148586539	1256.4	260.137	9.76905e-45	Xi-preferred
492	148609956	148610087	1141.75	193.74	4.32676e-21	Xi-preferred
493	148612540	148612673	33.3233	1.34586	0.581394	both
494	148621439	148621595	57.391	7.01282	0.2617	both
495	148667454	148667524	111.2	76.9286	1.3836e-25	Xi-preferred
496	148668784	148668970	45.1613	32.6129	1.67677e-29	Xi-preferred
497	148670984	148671118	87.5522	14.0075	0.0148731	Xi-preferred
498	148675729	148675818	82.1573	35.0674	4.33432e-11	Xi-preferred
499	148702746	148702915	18.6746	5.36095	0.00380407	Xi-preferred
500	148742647	148742765	800.11	290.814	2.73654e-91	Xi-preferred
501	148758247	148758374	129.606	11.6772	0.780491	both
502	148771768	148772001	36.6223	1.73391	0.322557	both
503	149058155	149058296	31.156	3.48936	0.43182	both
504	149170566	149170677	65.7297	3	0.283794	both
505	149204285	149204440	28.4258	1.19355	0.581394	both
506	149269644	149269779	862.756	103.637	0.000195786	Xi-preferred
507	149604075	149604204	40.7829	4.22481	0.804521	both
508	149942544	149942657	44.1858	3.79646	0.829038	both
509	150075299	150075427	68.3281	19.2969	1.47489e-06	Xi-preferred
510	151741081	151741208	28.5118	2.22047	0.82225	both
511	151772951	151773098	46.2585	2.93197	0.659545	both
512	152058457	152058698	23.4149	0.751037	0.323929	both
513	152132214	152132331	34.5299	2.4359	0.807376	both
514	153348052	153348185	33.6466	0.413534	0.2631	both
515	153622117	153622436	45.1693	2.53292	0.290415	both
516	153640787	153640928	56.8865	3.58156	0.685133	both
517	153694267	153694384	87.0256	5.82906	0.721938	both
518	153743971	153744111	27.5929	0.471429	0.369273	both
519	153910474	153910771	35.2694	3.03367	0.862532	both
520	153996495	153996606	75.0721	6.15315	0.863604	both
521	154024449	154024630	40	17.232	3.28961e-11	Xi-preferred
522	154036800	154037022	28.1126	1.60811	0.661148	both
523	154100279	154100419	61	5.10714	0.860806	both
524	154109901	154110027	84.5873	46.5794	4.87949e-24	Xi-preferred
525	154171937	154172057	72.0333	5.54167	0.859603	both
526	154195931	154196098	52.6946	2.59281	0.326795	both
527	154321543	154321647	53.9327	1.77885	0.323929	both
528	154389755	154389881	38.5556	5.13492	0.444004	both
529	154465611	154465747	150.919	10.6985	0.705736	both
530	155246307	155246524	27.235	1.42396	0.631879	both
531	155251912	155252115	32.2857	2.51724	0.835405	both
532	155360178	155360315	1460.94	127.81	0.689497	both
533	155360866	155361013	25.3741	1.77551	0.81793	both
534	155363107	155363254	1207.78	255.075	7.21859e-48	Xi-preferred
535	155809479	155809650	24.5088	0.362573	0.256484	both
536	156109487	156109589	95.9804	10.6667	0.369385	both
537	156401309	156401443	1870.37	198.754	0.000672233	Xi-preferred
538	156554775	156554894	1429.97	111.538	0.384516	both
539	156575844	156575967	30.6748	2.53659	0.814008	both
540	156608208	156608342	551.396	43.8881	0.741343	both
541	156893752	156893897	31.3724	2.76552	0.791704	both
542	157042324	157042490	27.9036	7.38554	0.00153832	Xi-preferred
543	157424188	157424386	21.202	0.762626	0.579787	both
544	157433150	157433472	17.7547	0.627329	0.326106	both
545	157470456	157470611	90.3677	7.32903	0.881029	both
546	157754515	157754645	194.631	17.5692	0.735982	both
547	157823848	157823976	420.039	34.4297	0.877389	both
548	158181137	158181257	138.092	8.53333	0.39712	both
549	158264263	158264399	1964.48	342.228	1.78206e-39	Xi-preferred
550	158408494	158408604	102.482	9.24545	0.866041	both
551	158697192	158697390	21.9242	6.29293	0.00094176	Xi-preferred
552	158933475	158933601	83.3413	4.31746	0.283001	both
553	158992522	158992674	49.9671	2.31579	0.52835	both
554	159036856	159037345	9.89571	2.26994	0.00552644	Xi-preferred
555	159204809	159204916	97.4393	8.23364	0.861347	both
556	159379826	159380006	24.1167	0.5	0.257815	both
557	159401106	159401230	50.7016	2.1129	0.487923	both
558	159581036	159581162	61.5159	2.8254	0.41275	both
559	159582535	159582669	34.5	2.48507	0.797007	both
560	159619656	159619778	42.1066	4.36885	0.623539	both
561	160346100	160346297	21.5025	1.31472	0.802358	both
562	160539556	160539701	29.0759	0.593103	0.256484	both
563	160660012	160660157	98.069	11.2621	0.29654	both
564	160713520	160713643	38.374	2.44715	0.796593	both
565	160828265	160828395	77.6231	16.1154	0.000547969	Xi-preferred
566	160884366	160884539	53.0636	5.53757	0.457153	both
567	160887278	160887394	35.5948	1.86207	0.580072	both
568	160887441	160887577	31.3897	0.683824	0.257815	both
569	160897279	160897431	69.375	4.75	0.723391	both
570	162773977	162774196	23.3881	2.76712	0.452675	both
571	162803630	162804021	10.0665	1.25831	0.39024	both
572	162916165	162916278	32.2124	2.0531	0.766639	both
573	162917773	162917946	44.4855	3.28324	0.847649	both
574	163647117	163647247	61.2077	3.27692	0.41413	both
575	163840957	163841088	159.244	11.7557	0.618941	both
576	165097883	165097998	1081.18	127.104	0.000311482	Xi-preferred
577	165112533	165112692	23.4151	0.987421	0.589193	both
578	165523933	165524064	916.061	69.2901	0.324636	both
CTCF peaks are listed with their coordinates and the number of reads on each X chromosome (Bl6 or spretus) for Patski cells and mouse brain. CTCF peaks located on the Xi were identified as either Xi-preferred (p < 0.05) if unique to the Xi or both if present on both the Xa and Xi (p >0.25) using a binomial test based on SNP-read-counts in peak regions (see details in Results). Only peaks with mor…
