# Supplementary material for: Escape from X Inactivation Varies in Mouse Tissues
Source: PLoS Genet. 2015 Mar 18;11(3):e1005079. doi: 10.1371/journal.pgen.1005079 (PMC4364777; doi:10.1371/journal.pgen.1005079)
Supplement: S8 Table — (XLSX) [file pgen.1005079.s012.xlsx]

## Sheet: S8
Supplemental Table S8. Analysis of CTCF allelic enrichment in relation to 4C domains in brain
Tissue/cell type	Peak preference	Total # of peaks	# of peaks overlapping with 4C	Average # of peaks overlapping with a random domain	Standard deviation	Z-score	p-value
Brain	Xi + both	576	201	40.652	14.3382	11.1833	2.46238e-29
Brain	Xa + both	1425	296	99.222	29.749	6.61461	1.86271e-11
Patski cells	Xi + both	245	69	17.204	7.04628	7.35083	9.84891e-14
Patski cells	Xa + both	286	56	19.878	7.2505	4.982	3.14645e-07
