# Supplementary material for: Escape from X Inactivation Varies in Mouse Tissues
Source: PLoS Genet. 2015 Mar 18;11(3):e1005079. doi: 10.1371/journal.pgen.1005079 (PMC4364777; doi:10.1371/journal.pgen.1005079)
Supplement: S9 Table — (XLSX) [file pgen.1005079.s013.xlsx]

## Sheet: S9
Supplemental Table S9. Analysis of CTCF peaks in transition regions
Transition type	Total # of transitions in brain	Number of transitions with CTCF peaks in brain	Total number of transitions in Patski cells	Number of transitions with CTCF peaks in Patski cells
Inactive to inactive	181	28 (15%)	59	2 (3%)
Inactive to escape	19	4 (21%)	62	5 (8%)
Escape to escape	0	0	18	2 (11%)
Total	200		137
