# Supplementary material for: Escape from X Inactivation Varies in Mouse Tissues
Source: PLoS Genet. 2015 Mar 18;11(3):e1005079. doi: 10.1371/journal.pgen.1005079 (PMC4364777; doi:10.1371/journal.pgen.1005079)
Supplement: S10 Table — (XLSX) [file pgen.1005079.s014.xlsx]

## Sheet: S10
Supplemental Table S10. Primers for Sanger sequencing and allelic validation
Gene	Primer type	Sequence	SNP (BL6/Sp)
Vsig4	cDNA primers	TGCAGGACATTCCAACAAGA	T/C (SNP in PCR amplicons)
Vsig4		GAAACTGTGTTCAGCAGGCA
Vsig4	gDNA primers	GCCAGGAAGACAAGCAACTC
Vsig4		AAAGGAAGCCAGGGAGAAAG
Bmp15	cDNA primers	CCCATTTTTGAGCTCCTCAG	A/G (SNP in PCR amplicons)
Bmp15		AGAGCCCAACTGGACACATC
Bmp15	gDNA primers	CCCATTTTTGAGCTCCTCAG
Bmp15		AGAGCCCAACTGGACACATC
Ubqln2	cDNA primers	CCAGGTGGCTACAATGCTCT	T/C (SNP in PCR amplicons)
Ubqln2		TGAATCAGCTGGGGATTCTC
Ubqln2	gDNA primers	CCAGGTGGCTACAATGCTCT
Ubqln2		TGAATCAGCTGGGGATTCTC
Car5b	cDNA primers	CGAGCCTTACCTCCACTCTG	G/A and C/T (SNP in PCR amplicons)
Car5b		ATCACAGCCAAGCCATTTTC
Car5b	gDNA primers	GATCTCCAGGACAGCCAAAG
Car5b		ACTTTGTTCCCCACAATGGA
Rlim	gDNA primers/cDNA primers	GCACTCGTAGACATTGGGCT	C/T (SNP in PCR amplicons)
Rlim		ATCCCCCAACATTACTGCAT
Mid1	gDNA primers/cDNA primers	AGCCTGTGGAGTCCATCAAC	C/G (SNP in PCR amplicons)
Mid1		GCTTTCAGGCACTCATCACA
5530601H04Rik	gDNA primers/cDNA primers	CCAGCTTACTTTGCCTTTGG	T/C and A/G (SNP in PCR amplicons)
5530601H04Rik		TGTAGGCGATAGAGCTTGGG
ActB	cDNA primers	GCTCTTTTCCAGCCTTCCTT
ActB		CTTCTGCATCCTGTCAGCAA
Plp1	spretus-specific cDNA primers	AACTCTTTGGATAGCATGTCa	G/C
Plp1		ATCGTCTAATCACCTGCTAGa	T/G
Plp1	Non-specific cDNA primers	TAATTTGAAATGGCCTTCGG
Plp1		TGGATAAAACCCCAGGAAAA
Cfp	spretus-specific cDNA primers	AAGGTACGGCTTTGTTACAGa	C/G
Cfp		GAGCCCTTTGAGCCCCTGCAa	T/A
Cfp	Non-specific cDNA primers	TGGTGGTGCTCAAGAACCTAA
Cfp		GCCTTATGCTCATAGGCTGG
Hdac6	BL6-specific cDNA primers	GTGGATACAATTTGGCATCTa	A/G
Hdac6		AGCAAGCACAGCCTTAGCCAa	A/G
Hdac6	spretus-specific cDNA primers	GTGGATACAATTTGGCATCCa	A/G
Hdac6		AGCAAGCACAGCCTTAGCCGa	A/G
Hdac6	Non-specific cDNA primers	GCTTGATGCTGACACAAGGA
Hdac6		CTCAGAAGGGAAACAGGCAG
Shroom4	gDNA primers/cDNA primers	ACCATGTGACCTCCACTTCC	G/A (SNP in PCR amplicons)
Shroom4		AACCTTTGTCATGGGCTTTG
