# Supplementary material for: Escape from X Inactivation Varies in Mouse Tissues
Source: PLoS Genet. 2015 Mar 18;11(3):e1005079. doi: 10.1371/journal.pgen.1005079 (PMC4364777; doi:10.1371/journal.pgen.1005079)
Supplement: S1 Dataset — (XLS) [file pgen.1005079.s015.xls]

## Sheet: Dataset1
Gene sym	Location	Patski replicate 1			Patski replicate 2			Brain replicate 1			Brain replicate 2			Spleen replicate 1			Spleen replicate 2			Ovary
		RPKM	BL6-SNP-read counts	spretus-SNP-read counts	RPKM	BL6-SNP-read counts	spretus-SNP-read counts	RPKM	BL6-SNP-read counts	spretus-SNP-read counts	RPKM	BL6-SNP-read counts	spretus-SNP-read counts	RPKM	BL6-SNP-read counts	spretus-SNP-read counts	RPKM	BL6-SNP-read counts	spretus-SNP-read counts	RPKM	BL6-SNP-read counts	spretus-SNP-read counts
1110012L19Rik	chrX:67639087-67642591	5.55193	0	35	4.6857	0	35	9.29324	251	0	5.70343	59	0	11.4719	251	1	5.99431	46	0	12.1503	212	6
1110059M19Rik	chrX:42444080-42445967	0	0	0	0	0	0	2.82328	54	2	1.0611	13	0	0	0	0	0	0	0	0.459602	5	0
1600014K23Rik	chrX:82495015-82515630	0	0	0	0	0	0	0.037521	0	0	0	0	0	0	0	0	0	0	0	0	0	0
1600025M17Rik	chrX:53570784-53573841	0	0	0	0	0	0	0	0	0	0	0	0	0	0	0	0	0	0	0	0	0
1700008I05Rik	chrX:132189236-132228329	0	0	0	0	0	0	0	0	0	0	0	0	0	0	0	0	0	0	0.370676	8	0
1700010D01Rik	chrX:92927928-92928600	0	0	0	0	0	0	0	0	0	0	0	0	0	0	0	0	0	0	0.056217	0	0
1700011M02Rik	chrX:100104243-100104990	0	0	0	0	0	0	0.054998	0	0	0	0	0	0	0	0	0	0	0	0.076638	0	0
1700012L04Rik	chrX:8860889-8861414	0	0	0	0	0	0	0	0	0	0	0	0	0.09545	0	0	0.264752	0	0	0	0	0
1700013H16Rik	chrX:51046077-51061008	0	0	0	0	0	0	0.04683	0	0	0.031388	0	0	0.03013	0	0	0	0	0	0.016314	0	0
1700014N06Rik	chrX:133461863-133462912	0	0	0	0	0	0	0	0	0	0	0	0	0	0	0	0	0	0	0	0	0
1700018G05Rik	chrX:100123710-100124446	0	0	0	0	0	0	0.48686	0	0	1.46842	0	0	0.078309	0	0	0	0	0	1.86568	0	0
1700019B21Rik	chrX:59763713-59780186	0.095426	1	0	0	0	0	0	0	0	0	0	0	0	0	0	0	0	0	0	0	0
1700020N15Rik	chrX:67198455-67199155	0	0	0	0	0	0	0	0	0	0	0	0	0	0	0	0	0	0	0.145569	0	0
1700031F05Rik	chrX:100054525-100061692	0	0	0	0	0	0	0	0	0	0	0	0	0	0	0	0	0	0	0	0	0
1700042B14Rik	chrX:151559523-151582392	0	0	0	0	0	0	0	0	0	0	0	0	0.036061	0	0	0.050011	0	0	0.019526	0	0
1700045I19Rik	chrX:160198071-160199261	0	0	0	0	0	0	0.859858	13	0	0.64937	13	0	0	0	0	0	0	0	1.02943	12	1
1700054O13Rik	chrX:9424072-9424626	0	0	0	0	0	0	0	0	0	0	0	0	0	0	0	0	0	0	0	0	0
1700072E05Rik	chrX:83289537-83292652	0	0	0	0	0	0	0	0	0	0	0	0	0	0	0	0	0	0	0.01971	0	0
1700080O16Rik	chrX:49321871-49325949	0	0	0	0	0	0	0	0	0	0	0	0	0	0	0	0	0	0	0.013316	0	0
1700111N16Rik	chrX:67182434-67396763	0	0	0	0	0	0	0	0	0	0	0	0	0	0	0	0	0	0	0	0	0
1700121L16Rik	chrX:102012114-102037794	0	0	0	0	0	0	0	0	0	0	0	0	0	0	0	0	0	0	0	0	0
1810030O07Rik	chrX:12232009-12250672	11.0822	76	158	19.2104	52	256	11.401	932	6	9.16031	268	9	23.444	1459	29	17.7789	427	3	19.9169	1028	20
2010106E10Rik	chrX:109608882-109671952	0	0	0	0	0	0	0.034023	2	0	0	0	0	0	0	0	0	0	0	0	0	0
2010204K13Rik	chrX:6988942-7000114	16.9501	0	3	5.41213	0	0	49.9419	1	0	19.5454	0	0	9.17454	4	0	4.93797	0	0	17.0507	3	0
2010308F09Rik	chrX:12811766-12824859	0.277277	0	0	2.24876	0	0	0.532627	1	1	1.08534	2	0	0.17134	0	0	0.792083	0	0	0.742205	0	1
2210013O21Rik	chrX:150158096-150175839	43.5586	0	125	40.6479	0	31	37.8285	200	1	24.8269	34	1	18.3448	70	0	11.7573	14	0	37.4373	127	1
2610002M06Rik	chrX:104978090-105011673	1.15266	0	38	4.55423	0	162	20.5596	2111	7	15.9435	609	1	5.95748	407	1	8.58389	189	0	8.4642	555	0
2610018G03Rik	chrX:48194612-48245027	0	0	0	0.03043	0	0	4.72907	109	1	2.35052	23	2	22.6399	493	4	12.8723	130	1	9.57937	180	2
2610029G23Rik	chrX:102275113-102280525	14.8083	43	56	10.631	39	68	7.35388	259	26	4.80286	46	3	15.302	254	75	18.6164	101	19	11.3301	204	78
2810403D21Rik	chrX:106029816-106082235	0.139647	1	0	1.7089	0	5	0.804753	4	0	0.439496	1	0	1.41905	8	0	1.80845	12	0	2.36741	15	0
2900002K06Rik	chrX:7722552-7725089	39.9576	0	1	14.1489	0	0	6.29058	5	0	1.73668	4	0	24.8167	34.0009	0	2.0799	6	0	8.29053	16.0006	0
2900008C10Rik	chrX:11711579-11737472	0	0	0	0	0	0	3.27868	23	0	1.88357	5.00001	0	2.45025	13	0	0.73751	0	0	0.671482	1	0
2900056M20Rik	chrX:148729370-148762036	1.51199	0	51	8.82632	5	197	13.707	1153	4	6.75002	206	0	4.53085	311	0	1.69031	49	1	4.29329	216	0
3010001F23Rik	chrX:148803114-148851245	0.056642	0	0	0	0	0	2.00685	18	0	1.47916	9	0	0.137395	3	0	0.188735	2	0	0.89163	8	0
3110007F17Rik	chrX:120217167-120256902	0	0	0	0	0	0	0.550061	0	0	0.268128	0	0	0.25738	0	0	0.35695	0	0	0.789726	0	0
3632454L22Rik	chrX:131556960-131594875	0	0	0	0.048939	0	1	1.06033	90	0	1.01785	25	0	0.110843	5	0	0.113729	2	0	0.302574	11	0
3830403N18Rik	chrX:53389748-53406673	0.045695	0	0	0.201297	0	0	0.087776	0	0	0.039221	0	0	3.06838	0	0	0.992059	0	0	0.509643	0	0
3830417A13Rik	chrX:61426722-61431953	0	0	0	0	0	0	0	0	0	0	0	0	0	0	0	0	0	0	0.011521	0	0
4921511C20Rik	chrX:123928824-123930430	0	0	0	0	0	0	0	0	0	0	0	0	0	0	0	0	0	0	0.011874	0	0
4921511M17Rik	chrX:150457322-150468370	0	0	0	0	0	0	0	0	0	0	0	0	0	0	0	0	0	0	0	0	0
4930408F14Rik	chrX:70420640-70422328	0	0	0	0	0	0	0	0	0	0	0	0	0	0	0	0	0	0	0	0	0
4930415L06Rik	chrX:87175435-87178191	0	0	0	0	0	0	0	0	0	0	0	0	0	0	0	0	0	0	0	0	0
4930428D18Rik	chrX:73638688-73643318	0	0	0	0	0	0	0	0	0	0	0	0	0	0	0	0	0	0	0	0	0
4930428E23Rik	chrX:72391395-72409090	0	0	0	0	0	0	0.119483	0	0	0	0	0	0.061498	1	0	0	0	0	0.033299	0	0
4930430D24Rik	chrX:35391375-35396291	0.037675	0	0	0	0	0	0	0	0	0	0	0	0.124165	0	0	0.04305	1	0	0.168079	1	0
4930453H23Rik	chrX:20783705-20798791	0	0	0	0	0	0	0	0	0	0	0	0	0	0	0	0	0	0	0.010989	0	0
4930468A15Rik	chrX:73827948-73848263	0	0	0	0	0	0	0	0	0	0	0	0	0	0	0	0	0	0	0.020819	0	0
4930480E11Rik	chrX:75614981-75616278	0	0	0	0	0	0	0	0	0	0	0	0	0	0	0	0	0	0	0	0	0
4930502E18Rik	chrX:51028007-51041399	0	0	0	0	0	0	0.394459	8	0	0.384559	3	0	0.030762	0	0	0	0	0	1.94883	26	0
4930503H13Rik	chrX:152974025-152974660	0	0	0	0	0	0	0	0	0	0	0	0	0	0	0	0	0	0	0	0	0
4930513O06Rik	chrX:135620781-135627942	0	0	0	0	0	0	0	0	0	0	0	0	0	0	0	0	0	0	0.055599	1	0
4930515L19Rik	chrX:43620735-43682088	0	0	0	0	0	0	0	0	0	0	0	0	0	0	0	0	0	0	0	0	0
4930519F16Rik	chrX:100427619-100451945	0	0	0	0.056913	0	0	0.335134	5	0	0.066555	1	0	0	0	0	0	0	0	0.155667	1	0
4930524E20Rik	chrX:112021190-112022119	0	0	0	0	0	0	0	0	0	0	0	0	0	0	0	0	0	0	0	0	0
4930524L23Rik	chrX:7150725-7158142	0.086625	0	4	0.067694	0	2	0.304921	26.9965	0	0.231139	5.00056	0	0.345062	26.5347	0	0.206403	5.57945	1	0.165906	9.09994	0
4930524N10Rik	chrX:150773767-150777935	0	0	0	0	0	0	0	0	0	0	0	0	0	0	0	0	0	0	0	0	0
4930525M21Rik	chrX:35367084-35371992	0	0	0	0	0	0	0	0	0	0	0	0	0	0	0	0	0	0	0	0	0
4930542N07Rik	chrX:150916544-150919225	0	0	0	0	0	0	0	0	0	0	0	0	0	0	0	0	0	0	0	0	0
4930550L24Rik	chrX:56164637-56173481	0	0	0	0	0	0	0.017465	0	0	0.023411	0	0	0	0	0	0.0935	0	0	0.316379	2	0
4930557A04Rik	chrX:9426828-9427378	0	0	0	0	0	0	0	0	0	0	0	0	0	0	0	0	0	0	0	0	0
4930558G05Rik	chrX:125586059-125601682	0	0	0	0	0	0	0	0	0	0	0	0	0	0	0	0	0	0	0	0	0
4930567H17Rik	chrX:67647075-67647915	0	0	0	0	0	0	0	0	0	0	0	0	0	0	0	0	0	0	0	0	0
4930578C19Rik	chrX:17995552-18038400	0	0	0	0	0	0	0.3221	6	0	0.401649	6	0	0.067471	1	0	0.05347	0	0	1.35696	23	0
4930595M18Rik	chrX:78664913-78703461	0	0	0	0	0	0	0.004896	0	0	0	0	0	0	0	0	0	0	0	0	0	0
4932411N23Rik	chrX:123346993-123350397	0	0	0	0	0	0	0	0	0	0	0	0	0	0	0	0	0	0	0	0	0
4932429P05Rik	chrX:86997606-87000830	0	0	0	0	0	0	0	0	0	0	0	0	0	0	0	0	0	0	0	0	0
4933400A11Rik	chrX:166214309-166217567	0	0	0	0.533619	1	0	0.011639	0	0	0	0	0	0	0	0	0	0	0	0	0	0
4933401B06Rik	chrX:104737920-104739139	0	0	0	0	0	0	0.02353	0	0	0.063084	0	0	0.030278	0	0	0.083982	0	0	0.016394	0	0
4933402E13Rik	chrX:59536673-59545253	0	0	0	0	0	0	0.006918	0	0	0	0	0	0	0	0	0	0	0	0	0	0
4933403O08Rik	chrX:109352657-109357461	0	0	0	0	0	0	0.190619	5	1	0.292025	1	0	0	0	0	0	0	0	0.126487	4	0
4933407K13Rik	chrX:72970796-73010038	0.200093	0	10	0.224345	0	5	0.678289	48	1	0.555646	24	0	1.00856	62	3	0.766612	25	0	1.75909	111	3
4933416I08Rik	chrX:50989667-50994509	0	0	0	0	0	0	0.079013	2	2	0.030262	0	0	0	0	0	0	0	0	0.094374	0	3
4933436I01Rik	chrX:65173038-65174625	0	0	0	0	0	0	0	0	0	0	0	0	0	0	0	0	0	0	0	0	0
5330434G04Rik	chrX:102568332-102587093	0	0	0	0	0	0	3.78668	219	0	2.88364	64	0	0.00474	0	0	0	0	0	0	0	0
5430402E10Rik	chrX:75233629-75238906	0	0	0	0	0	0	0	0	0	0	0	0	0	0	0	0	0	0	0	0	0
5430427O19Rik	chrX:83115611-83136838	0	0	0	0	0	0	0.102055	14	0	0.079435	2	0	11.7849	954	58	5.36968	162	7	0.197262	15	1
5430428K19Rik	chrX:6029493-6151781	0	0	0	0.547557	0	0	0.017049	0	0	0.045707	0	0	0.021938	0	0	0	0	0	0	0	0
5530601H04Rik	chrX:102236192-102265463	1.14296	10	30	2.00154	21	34	3.8422	362	92	2.35266	74	27	5.26224	333	67	4.87338	120	23	3.39938	184	82
5730405O15Rik	chrX:12619140-12622421	0.927765	0	7	2.00425	0	2	1.58997	31	1	1.87371	15	1	2.00094	43	0	1.30956	12	0	1.43648	28	0
5730412P04Rik	chrX:132639141-132649959	0	0	0	0	0	0	0.02153	1	0	0.060421	1	0	0	0	0	0	0	0	0	0	0
5730416F02Rik	chrX:106196823-106197635	6.37424	1	54	1.35095	0	15	0.137357	1	1	0	0	0	8.68579	29	72	3.8519	12	11	2.51561	9	15
6030498E09Rik	chrX:36125956-36315865	0	0	0	0	0	0	0.024369	0	0	0	0	0	0.047036	1	0	0	0	0	0	0	0
6720401G13Rik	chrX:47908920-47988435	0.932231	6	22	1.19739	7	26	12.7208	1260	1	9.72926	410	1	5.12987	418	4	3.37897	98	2	29.4515	2003	13
6-Sep	chrX:34451266-34529690	3.66343	0	60	2.22541	1	50	35.3761	1063	3	32.1331	423	3	53.5815	3035	9	22.2631	487	0	9.67114	490	2
9530027J09Rik	chrX:45629968-45638603	0.033365	0	0	0.096586	0	0	0.155599	4.18593	0	0.120672	2.82417	0	1.14862	16.2319	0	1.26255	10.1241	2.54671	0.571448	7.40064	0
9530051G07Rik	chrX:149472171-149507458	0	0	0	0	0	0	0.340739	47	1	0.213154	12	0	0.021923	2	0	0.030403	0	0	0.391721	26	0
A230072C01Rik	chrX:20538801-20564475	2.05322	0	26	2.01727	0	7	6.97082	162	0	3.99456	32	0	5.22902	99	0	3.56989	18	0	5.36561	87	1
A230072E10Rik	chrX:147747877-147776422	0.012098	0	1	0.141906	0	1	1.27817	61	0	1.04879	19	0	0.528295	46	0	0.221184	4	0	0.188905	13	0
A630012P03Rik	chrX:49929019-49972224	0	0	0	0	0	0	0	0	0	0	0	0	0.034785	1	0	0	0	0	0.018835	1	0
A630033H20Rik	chrX:104344265-104369000	0	0	0	0	0	0	0.320951	14	0	0.240927	7	0	10.9229	488	3	4.11972	72	0	0.540522	21	0
A730046J19Rik	chrX:140588237-140600817	0	0	0	0	0	0	0.276099	26	0	0.185054	7	0	0.28695	24	0	0.085277	1	0	1.43907	107	0
A830080D01Rik	chrX:155970599-156031013	2.51498	0	38	7.40948	1	74	4.67231	179	1	3.34442	54	0	9.22735	263	1	8.27051	86	0	6.74781	181	0
Abcb7	chrX:101475903-101609185	5.35765	15	135	9.55825	41	208	13.9632	1431	2	12.4226	467	2	12.4204	864	5	20.0635	517	1	9.19791	662	0
Abcd1	chrX:70961935-70983626	5.08001	8	44	4.57166	0	10	2.4751	73	0	3.58848	45	0	14.1538	372	1	8.95397	78	0	6.38742	152	2
Ace2	chrX:160577273-160626350	0.418192	0	6	0.136254	0	3	0.654553	38	0	0.85748	22	0	0.133994	10	0	0.079642	0	0	1.75166	52	0
Acot9	chrX:151697042-151732050	57.4399	2	319	47.8214	0	164	8.54153	165	0	5.24238	42	0	14.2961	217	0	8.5017	44	0	11.1841	134	3
Acsl4	chrX:138752535-138825078	21.6833	1	562	36.9295	8	714	23.1757	1734	4	23.2321	654	6	14.4497	857	0	17.4661	373	1	26.2846	1323	6
Actrt1	chrX:43682183-43683522	0	0	0	0	0	0	0	0	0	0	0	0	0	0	0	0	0	0	0	0	0
Aff2	chrX:66613505-67121212	0.418564	0	12	0.191753	0	3	1.78952	109	0	4.67043	96	0	0.010777	1	0	0.019928	1	0	8.66363	376	2
Agtr2	chrX:21061751-21065957	0	0	0	0	0	0	0.955617	44	0	0.805884	11	0	0.017319	0	0	0.016013	0	0	3.23218	92	2
Aifm1	chrX:45828120-45866603	70.3562	0	274	24.8885	0	71	9.64268	129	0	13.6863	87	0	16.4951	194	0	28.6798	139	0	32.1783	247	1
Akap14	chrX:34690692-34708837	0	0	0	0.034474	0	0	0.248282	12	0	0.242051	3	0	0.077449	2	0	0.080559	1	0	2.69442	76	1
Akap17b	chrX:34148177-34185409	0.652825	0	26	1.10415	0	30	6.5957	663	1	5.6788	235	0	3.43672	246	0	2.13028	54	0	3.10566	222	2
Akap4	chrX:6644644-6655732	0	0	0	0	0	0	0	0	0	0	0	0	0	0	0	0	0	0	0.012594	0	0
Alas2	chrX:146981959-147005165	0.496176	0	0	0.411368	0	1	3.1103	46	0	5.91961	29	1	5.53658	40	0	1248.61	5744	64	5.96715	51	1
Alg13	chrX:140752508-140808991	2.85157	0	36	3.72185	0	22	4.00838	159	1	3.01957	56	0	4.37158	125	0	5.04316	68	1	7.87171	224	19
Amelx	chrX:165614045-165625141	0	0	0	0	0	0	0	0	0	0	0	0	0.05074	0	0	0	0	0	0	0	0
Ammecr1	chrX:139288016-139401271	9.79282	0	34	17.3549	1	113	1.06976	23	0	0.838337	3	0	2.46185	42	0	17.8568	104	0	7.68849	129	0
Amot	chrX:141880966-141921589	34.8338	113	985	43.5345	61	806	2.67986	179	1	6.38347	196	0	0.671688	33	0	0.720295	19	0	5.42167	277	2
Ap1s2	chrX:160347091-160367478	2.63092	0	36	9.53364	0	135	8.69573	330	0	6.66702	84	0	8.16488	357	0	4.33758	66	0	54.3994	2182	10
Apex2	chrX:147006049-147022692	11.1228	0	100	4.03823	0	19	2.07548	52	0	1.42919	15	0	5.59737	131	0	6.74801	62	0	4.72449	83	1
Apln	chrX:45378322-45388029	2.82793	0	71	0.409066	0	3	13.743	1038	1	9.30641	239	1	0.339573	16	0	0.202866	9	0	3.1399	147	1
Apoo	chrX:91612448-91662431	0.485335	0	1	0.109825	0	1	0.830799	28	0	0.417438	7	0	0.154117	5	0	0.129586	1	0	0.318845	7	1
Apool	chrX:109425016-109486039	11.4903	4	63	26.2907	4	11	5.99953	97	0	4.14814	19	0	21.9409	207	0	19.8351	70	0	25.2787	230	2
Apoo-ps	chrX:91612462-91643541	0	0	0	0	0	0	0	0	0	0	0	0	0	0	0	0.063776	0	0	0	0	0
Ar	chrX:95345088-95512486	0	0	0	0	0	0	2.45032	92	0	3.18717	41	0	0.440204	11	0	0.274725	4	0	8.39017	201	0
Araf	chrX:20425668-20437647	28.9014	1	256.003	40.8949	0	327	166.462	3220	9	100.36	757.009	2	57.3633	1103	1	32.7653	223	1	49.5014	802.003	3
Arhgap36	chrX:46823626-46853427	0.013169	0	0	0	0	0	1.58943	74	0	3.96734	71	2	0	0	0	0	0	0	0.381868	12	0
Arhgap4	chrX:71139690-71156637	0.097797	0	3	0.035846	0	0	1.04037	65	2	0.703018	14	0	92.6856	4680.99	22	36.4438	661	2	2.76968	143	1
Arhgap6	chrX:165233030-165742367	0.009746	0	0	0	0	0	5.29378	408	1	3.42424	93	0	4.86743	326	0	4.65781	101	0	5.91329	339	0
Arhgef6	chrX:54484661-54591906	0.042772	0	0	0.037621	1	1	3.574	233	4	4.78724	122	2	45.661	2491	12	19.6178	406	5	12.445	603	7
Arhgef9	chrX:92244282-92361825	1.03293	2	9	1.16126	3	14	100.914	6233	18	97.3448	2199	4	0.841452	27	0	0.603455	8	0	3.11139	111	2
Arl13a	chrX:130722039-130742569	0	0	0	0.07119	0	0	0.007768	0	0	0	0	0	0	0	0	0	0	0	0.054123	1	0
Armcx1	chrX:131252476-131256451	0	0	0	0	0	0	44.6333	2122	4	40.6085	716	3	4.31367	138	0	4.60778	61	0	16.591	542	1
Armcx2	chrX:131338680-131343760	6.84916	0	151	2.71288	0	20	28.6033	1464	8	31.003	705	4	12.697	483	2	8.67174	140	0	34.8661	1211	5
Armcx3	chrX:131291106-131295995	0.481213	0	12	0.395794	0	4	3.06997	96	2	2.53867	27	0	1.17494	19	0	0.737622	6	0	1.89549	54	0
Armcx4	chrX:131221057-131232311	0.008481	0	1	0.018646	0	1	4.71766	657	3	14.2603	769	6	0.953808	90	0	1.18228	55	0	4.12788	351	1
Armcx5	chrX:132277230-132281865	1.20453	0	21.5933	2.52895	0	14.0008	9.42285	404.782	0	7.24198	110.739	1	4.06102	134.446	0	3.29682	39.9019	0	8.37118	247.301	3.3206
Armcx6	chrX:131282993-131285958	0.04079	0	0	0	0	0	1.80215	84	1	1.75055	38	0	1.28549	47	0	1.44488	30	0	5.48656	179	0
Arr3	chrX:97800835-97813832	0	0	0	0	0	0	0.796242	8	0	0.499023	3	0	0.013306	0	0	0.036907	0	0	0.057639	2	0
Arx	chrX:90531984-90543694	0.073922	0	0	0.390235	0	4	2.32879	51	0	3.99732	33	0	0	0	0	0	0	0	3.75299	59	0
Arxes1	chrX:132567905-132569485	0.108469	0	0	0.039786	0	0	14.3335	382	1	11.2653	80	0	0.480362	11	0	0.557744	2	0	6.4118	123	1
Arxes2	chrX:132528358-132529898	0.279282	0	1	2.7455	0	26	37.5983	601	1	31.3787	213	0	1.95591	23	0	1.24459	7	0	52.0436	643	1
Asb11	chrX:160876032-160897032	0.070514	0	0	0.051748	0	0	4.05225	133	0	1.75519	18	0	0.043573	3	0	0.040287	1	0	0.188749	4	0
Asb12	chrX:92665537-92673468	0	0	0	0	0	0	0.033927	0	0	0	0	0	0	0	0	0	0	0	0.567317	5	0
Asb9	chrX:160935834-160977684	0.121086	0	1	0	0	0	0	0	0	0	0	0	0	0	0	0	0	0	0	0	0
Atg4a	chrX:137491455-137598813	1.05141	0	0	2.91888	0	4	0.913665	4	0	0.531803	2	0	3.1248	6	0	9.39672	15	0	1.70873	3	0
Atp11c	chrX:57476466-57657156	1.87258	1	45	4.3213	15	36	6.3862	270	2	5.15041	91	2	12.0996	471	0	14.5303	200	0	9.99653	264	5
Atp1b4	chrX:35669443-35689890	0	0	0	0.014188	0	0	0	0	0	0	0	0	0	0	0	0	0	0	0.008635	0	0
Atp2b3	chrX:70748424-70816344	0	0	0	0.012793	0	0	10.3815	402	1	47.6508	595	5	0	0	0	0.009971	0	0	1.24576	28	0
Atp6ap1	chrX:71542435-71550060	138.056	363	1280	114.119	6	614	112.605	3759	20	157.409	2102	6	80.9413	2456	10	96.1933	878	1	63.6877	1460	5
Atp6ap2	chrX:12164884-12194177	31.0313	0	346	50.7453	1	700	103.992	3178	6	102.232	1090	7	29.9162	637	4	30.787	233	0	27.8495	552	1
Atp7a	chrX:103222614-103323499	4.6611	27	218	12.6305	41	364	2.21004	339	1	2.10278	125	1	4.95915	596	5	4.18698	179	1	10.4567	1143	4
Atrx	chrX:102992955-103124711	10.3505	5	554	32.0363	0	762	32.5942	3744	11	32.9943	1927	2	38.4126	3538	5	34.9243	1470	1	30.0627	2234	14
AU015836	chrX:91213994-91220809	0	0	0	0	0	0	0.004275	0	0	0.011461	0	0	0.033003	0	0	0.030514	0	0	2.73417	46	33
AU022751	chrX:5658335-5660538	0	0	0	0	0	0	0.017934	0	0	0.01958	0	0	0	0	0	0	0	0	5.50353	86	84
AV320801	chrX:131702162-131712171	0	0	0	0	0	0	0	0	0	0	0	0	0	0	0	0	0	0	0	0	0
Avpr2	chrX:71137440-71139766	0.046445	0	0	0	0	0	0.066913	0	0	0.019933	0	0	1.85805	18.0054	0	0.690131	2	0	0.115578	3	0
Awat1	chrX:97767585-97773545	0	0	0	0	0	0	0	0	0	0	0	0	0	0	0	0.035793	1	0	0	0	0
Awat2	chrX:97597560-97607901	0.080591	0	0	0.709448	4	0	0.232214	7	0	0.092231	2	0	0.464804	10	0	0.214872	3	0	1.04266	22	1
B230119M05Rik	chrX:131219100-131221001	0	0	0	0	0	0	0.107813	0	0	0.041292	0	0	0	0	0	0	0	0	0.150235	2	0
B230206F22Rik	chrX:100756248-100819093	0.368897	4	9	0.84409	11	4	14.0445	1339	114	9.53808	372	26	12.5508	942	26	8.08465	220	19	4.21046	264	34
B630019K06Rik	chrX:8469478-8472090	2.13933	4	20	2.06872	1	15	14.0358	585	0	17.5374	256	0	0.72166	24	0	0.584561	7	0	3.40961	76	1
BC023829	chrX:67713230-67730218	19.4869	0	193	23.0321	1	218	21.2736	653	1	22.1101	250	1	13.6439	315	1	10.2734	85	0	17.7698	369	4
BC065397	chrX:133277495-133337900	0.555936	0	18.0696	0.797013	0	22	1.23237	110	0	0.679651	28.2326	0	2.14821	165.85	2	1.10446	38.0001	0	1.76725	109.464	1.00001
Bcap31	chrX:70931521-70961514	101.225	0	302	129.773	0	75	49.0194	479	3	53.1259	217	0	121.329	822	2	92.9634	249	1	139.383	821	8
Bcor	chrX:11613863-11737481	9.81837	25	240	10.4957	23	177	2.44077	170	0	4.44924	134	3	7.84169	455	0	9.44219	204	0	5.24354	268	4
Bcorl1	chrX:45694534-45759905	3.72734	0	65	3.26339	0	29	1.50225	58	1	3.93549	68	3	0.909359	31	0	4.83562	72	1	3.01624	97	2
Bex1	chrX:132748510-132750052	0.168906	0	0	0	0	0	43.5491	207	0	31.0249	66	0	0.255136	0	0	0.257336	1	0	12.9859	38	0
Bex2	chrX:132601103-132602775	0	0	0	0	0	0	203.785	3181	4	138.339	852	4	0.242004	4	0	0.183068	2	0	5.40828	49	0
Bex4	chrX:132673583-132674976	0	0	0	0	0	0	6.33601	0	0	3.37521	0	0	0.23901	0	0	9.06027	0	0	34.051	0	0
Bgn	chrX:70728973-70741275	0.444172	1	4	0.526125	1	5	2.61982	96	2	7.03835	72	3	72.3691	2890	45	109.589	1103	17	69.4999	1707	9
Bhlhb9	chrX:132420389-132425620	17.6721	15	238	38.6395	142	188	39.5906	1313	8	31.3921	397	0	10.7966	264	2	6.46964	69	0	26.197	542	7
Bmp15	chrX:5891223-5897841	0.013058	0	0	0	0	0	0.083612	7	0	0.17933	1	0	0.016138	0	0	0	0	0	7.91699	186	195
Bmx	chrX:160630773-160696125	0	0	0	0.019543	0	0	0.695543	25	0	0.411844	3	0	0.395336	14	0	0.243677	0	0	1.17734	37	0
Brcc3	chrX:72661966-72701040	15.2367	1	64	13.4221	0	119	28.1796	735	1	15.7198	143	2	23.0783	387	3	25.9807	161	0	23.6344	384	0
Brs3	chrX:54296250-54301935	0	0	0	0	0	0	0.33044	8	0	0.137253	4	0	0	0	0	0	0	0	0.006485	0	0
Brwd3	chrX:105937546-106029694	1.80422	0	37	5.50894	0	51	2.82098	149	1	2.58274	72	0	4.20774	162	1	4.54788	101	0	2.95492	109	3
Btk	chrX:131076879-131117679	0.016014	0	0	0.023484	0	0	0.420414	28	0	0.384871	11	0	63.9467	2117	17	38.2627	506	2	0.800169	17	1
C030023E24Rik	chrX:58444467-58447339	0	0	0	0	0	0	16.2659	1318	4	2.58217	91	0	0	0	0	0	0	0	0.443212	26	0
C1galt1c1	chrX:35983959-35988320	15.1764	0	70	20.3356	0	103	32.7006	578	3	19.6132	137	1	19.5466	282	2	15.0839	65	0	19.7754	242	1
C230004F18Rik	chrX:58369552-58392635	0	0	0	0	0	0	12.4532	1	0	9.38103	1	0	0	0	0	0	0	0	0.500096	0	0
C330007P06Rik	chrX:34388538-34404241	2.56044	3	20	5.18591	25	99	8.15923	359	2	4.83493	69	1	5.44081	187	0	6.6271	96	2	7.17249	204	0
C330013F16Rik	chrX:135774764-135892277	0	0	0	0	0	0	0.003615	1	0	0.00969	1	0	0	0	0	0.012901	0	0	0.12112	2	0
C430049B03Rik	chrX:50406288-50410367	0.120486	0	4	0.098137	0	0	0.11135	7	0	0.025603	1	0	0.496294	31	0	0.22943	5	0	14.1829	969	2
C77370	chrX:101272774-101396456	0.003495	0	0	0	0	0	5.97276	704	1	6.49754	283	1	0.105103	10	0	0.07987	3	0	7.20499	595	3
Cacna1f	chrX:7184228-7212322	0	0	0	0	0	0	0.054982	8	0	0.054594	1	0	0.073368	1	1	0.029072	0	0	0.014188	0	0
Capn6	chrX:140236779-140261955	0.022297	0	0	0.277867	1	5	0.899438	44	0	0.583706	12	0	0.23882	6	0	0.140127	1	0	2.17844	63	0
Car5b	chrX:160414753-160465942	11.3675	66	209	4.33534	23	50	1.35554	107	3	1.02705	28	0	1.25605	71	7	0.407554	12	0	42.2543	2198	79
Cask	chrX:13094207-13423667	9.45453	10	425	12.5392	3	438	10.2846	1634	9	12.5129	768	3	1.51288	159	2	1.34578	56	0	5.84594	540	4
Ccdc120	chrX:7308839-7318450	5.79001	0	110	2.65974	0	52	2.31625	137	1	3.683	100	0	0.313261	21	0	0.297907	5	0	2.59762	114	0
Ccdc160	chrX:50144376-50152645	1.96084	3	10	3.28806	0	6	3.02227	93	0	1.87539	23	0	0.323116	5	0	0.384099	2	0	5.48616	97	0
Ccdc22	chrX:7170934-7182546	23.7155	0	190	5.90656	0	40.8496	10.6563	254.097	2	11.7248	96.5421	1	12.6782	241.667	3	18.3535	129.041	1	8.21476	128.709	1
Ccnb3	chrX:6556777-6618745	0.008584	0	0	0	0	0	0	0	0	0	0	0	0	0	0	0.009808	0	0	0.421242	12	11
Cd40lg	chrX:54465319-54477219	0	0	0	0	0	0	0	0	0	0	0	0	3.98121	39	0	1.42619	11	0	0	0	0
Cd99l2	chrX:68673234-68746024	13.2506	0	312	15.1044	0	240	30.1938	2112	5	33.3668	888	3	6.2782	298	1	8.35413	178	0	26.6095	1299	9
Cdk16	chrX:20265618-20277003	53.9475	2	438	19.7707	0	136	83.5863	1663	6	80.697	557	5	24.3215	345	0	28.8603	155	2	57.8828	778	7
Cdkl5	chrX:157222239-157432613	2.2705	0	21	4.75064	0	40	21.7444	704	2	24.4604	317	0	0.434814	9	0	0.392667	2	0	1.47286	26	0
Cdr1	chrX:58436420-58438733	0	0	0	0.07787	0	0	83.1476	2085	6	43.0673	402	0	0.007291	0	0	0	0	0	0.513234	3	0
Cdx4	chrX:100516736-100525563	0	0	0	0	0	0	0.051529	0	0	0	0	0	0.011051	0	0	0	0	0	0	0	0
Cenpi	chrX:130842701-130897178	10.3353	1	299	2.67752	0	47	0.300438	28	0	0.250348	7	0	3.12929	189	0	14.5194	389	0	3.37752	200	3
Cetn2	chrX:70158903-70163683	31.2208	0	17	29.8839	0	27	49.8801	146	0	33.4156	30	0	58.1595	112	0	45.0492	18	0	58.3912	102	3
Cfp	chrX:20502660-20508650	1.07412	0	10	0.829489	0	2	7.50212	154	0	4.07598	31	0	144.801	1930	125	117.762	662	34	11.0467	142	4
Chic1	chrX:100551814-100591457	0.804276	1	21	3.68112	10	60	14.4528	1241	13	8.78725	333	1	1.50702	121	1	0.865653	26	0	4.94927	336	4
Chm	chrX:110154200-110299124	3.43535	2	92	14.3685	12	179	23.0351	1626	7	13.4236	374	4	9.36227	550	7	6.32279	129	0	7.83093	392	6
Chrdl1	chrX:139720216-139828805	0.018735	0	0	0.068664	0	0	3.76132	356	1	3.41289	106	0	1.21688	91	0	0.434236	11	0	22.7785	1536	7
Chst7	chrX:19636695-19674646	0	0	0	0	0	0	0.75624	27	0	0.82064	7	0	1.21251	19	2	0.899699	4	0	1.62253	28	0
Cited1	chrX:99442775-99447108	4.98721	0	19	2.48881	0	2	3.05384	29	0	3.28322	15	0	0.039894	0	0	0.165981	1	0	1.6201	11	1
Clcn5	chrX:6735537-6896484	21.2229	6	351	32.4494	1	400	2.39012	149	0	4.78133	81	0	1.35168	61	0	1.1784	9	0	2.27192	87	2
Cldn2	chrX:136335346-136345927	18.3796	0	285	101.142	0	1066	1.01482	52	1	1.90339	38	1	0.037617	1	0	0.059622	0	0	10.2074	426	1
Cnga2	chrX:69237213-69255557	0.013173	0	0	0	0	0	0.130742	4	0	0.056535	0	0	0.037988	1	0	0.015053	0	0	0.141047	4	0
Cnksr2	chrX:154259504-154481042	0	0	0	0	0	0	22.3575	1322	5	39.7121	983	3	0.008853	0	0	0.008185	0	0	0.153393	5	0
Col4a5	chrX:137909961-138123778	37.1238	76	829	48.0412	28	891	0.633301	50	0	0.812287	24	0	0.81246	49	1	0.73269	17	0	8.88223	516	1
Col4a6	chrX:137599945-137908619	17.391	13	916	13.1238	0	551	0.159557	30	0	0.338237	22	0	0.219636	29	0	0.172167	8	0	4.37958	547	2
Cox7b	chrX:103211038-103217789	67.4599	1	9	76.5309	1	200	110.204	1886	2	64.528	426	2	71.7126	757	1	78.2598	404	0	86.7809	858	2
Cpxcr1	chrX:113562552-113592392	0	0	0	0	0	0	0	0	0	0	0	0	0	0	0	0	0	0	0	0	0
Cstf2	chrX:130593887-130621360	16.6171	18	431	12.8666	28	219	29.436	2790	5	28.0313	1111	3	15.1041	1135	2	20.5512	583	1	14.5737	937	8
Ctag2	chrX:62300818-62302192	0	0	0	0	0	0	0	0	0	0	0	0	0	0	0	0	0	0	0	0	0
Ctps2	chrX:159339491-159472473	8.15404	34	199	8.56509	20	183	8.57	855	5	8.94206	360	0	12.2494	820	4	6.16319	143	0	12.2714	724	5
Cul4b	chrX:35884797-35929373	15.745	0	174	30.881	0	246	15.4716	1085	5	16.3697	410	0	16.8624	914	7	16.3532	316	0	23.0434	1019	13
Cxcr3	chrX:98926874-98929486	0	0	0	0	0	0	0.017017	1	0	0.022812	1	0	13.2588	167	2	6.13443	42	0	0.746973	5	0
Cxx1a	chrX:50945665-50946940	2.89084	0	0	1.84029	0	0	7.51563	0	0	8.90872	0	0	0.918295	0	0	0.557176	0	0	2.31522	0	0
Cxx1b	chrX:50972353-50973585	3.04788	0	81	0.798871	0	15	13.0454	11	2	10.402	6	1	1.9731	0	0	0.953596	0	0	4.67817	3	0
Cxx1c	chrX:50911098-50912311	0.149523	0	0	0.146402	0	0	90.5069	1333	1	87.5275	433	0	9.13697	118	0	7.23282	34	0	18.6778	199	0
Cybb	chrX:9012377-9046450	0	0	0	0.012036	0	0	0.199769	32	0	0.162082	7	0	65.3762	6977	279	45.322	1976	45	2.65187	241	16
Cylc1	chrX:108305756-108319213	0	0	0	0	0	0	0	0	0	0	0	0	0	0	0	0	0	0	0	0	0
Cypt1	chrX:16099997-16100815	0	0	0	0	0	0	0	0	0	0	0	0	0	0	0	0	0	0	0	0	0
Cypt14	chrX:37216095-37216781	0	0	0	0	0	0	0	0	0	0	0	0	0	0	0	0	0	0	0	0	0
Cypt15	chrX:36699442-36700138	0	0	0	0	0	0	0	0	0	0	0	0	0	0	0	0	0	0	0	0	0
Cypt2-ps	chrX:102695110-102695976	0	0	0	0	0	0	0	0	0	0	0	0	0	0	0	0	0	0	0	0	0
Cypt3	chrX:149993135-149993972	0	0	0	0	0	0	0	0	0	0	0	0	0	0	0	0	0	0	0.035958	0	0
Cypt7	chrX:16100006-16100741	0	0	0	0	0	0	0	0	0	0	0	0	0	0	0	0	0	0	0	0	0
Cypt8	chrX:16100006-16100741	0	0	0	0	0	0	0	0	0	0	0	0	0	0	0	0	0	0	0	0	0
Cysltr1	chrX:103771855-103798801	0.029279	0	0	0	0	0	0.749908	26	0	0.163352	2	0	2.07464	63	0	0.518571	5	0	1.30623	33	0
D330045A20Rik	chrX:136014905-136089119	0	0	0	0	0	0	0.169121	9	0	0.090682	1	0	0.113162	8	0	0.494961	9	1	1.89005	95	1
Dach2	chrX:110411864-110949995	0	0	0	0.018918	0	0	0.41531	55	0	0.326287	10	0	0.095245	4	1	0.121449	0	0	0.346865	21	0
Dcaf12l1	chrX:42139743-42143374	0	0	0	0	0	0	11.7649	1007	3	17.0415	577	2	0.158756	15	0	0.271977	8	0	4.50941	243	1
Dcaf12l2	chrX:41718633-41721514	0	0	0	0	0	0	0.49558	22	0	0.490759	10	0	0.097665	4	0	0.03187	0	0	0.373287	13	0
Dcx	chrX:140290384-140367762	0.127893	0	12	2.45568	0	111	7.22904	1378	5	4.93268	355	1	0	0	0	0	0	0	0.096998	13	0
Ddx26b	chrX:53708015-53761020	0.870231	0	13	1.51886	1	20	20.607	896	1	15.4635	253	0	24.8945	906	2	30.3167	402	0	38.5554	1187	1
Ddx3x	chrX:12858147-12871109	83.2724	244	539	118.014	155	360	88.8629	1872	542	81.8302	641	215	111.383	1910	627	129.201	701	264	120.235	1690	518
Dgat2l6	chrX:97720176-97741447	0	0	0	0	0	0	0.280988	5	0	0.159796	4	0	0.021913	0	0	0	0	0	0.02373	1	0
Dgkk	chrX:6356431-6525489	0.005372	0	0	0	0	0	1.01467	131	0	1.66445	80	0	0.092943	7	0	0.073656	3	0	0.242043	13	7
Diap2	chrX:126284277-127000369	3.00141	3	137	10.5129	3	361	2.59388	368	0	4.14058	220	0	2.73628	273	0	2.11371	87	0	4.33055	391	2
Dkc1	chrX:72341192-72355115	20.3247	0	173	8.48813	0	36	10.3694	316	1	10.2708	108	0	33.7877	778	4	56.6737	448	1	18.8908	406	4
Dlg3	chrX:97963061-98013749	8.75563	27	87	9.59049	18	38	31.5992	907	1	46.1989	722	2	6.58828	128	1	6.08247	52	1	15.4709	296	3
Dmd	chrX:80194208-82450389	0	0	0	0.008021	0	0	6.31758	559	1	5.97304	213	1	1.76879	93	0	1.38209	33	0	6.04678	339	1
Dmrtc1a	chrX:100098559-100104026	0	0	0	0	0	0	4.80048	44	0	2.81441	16	0	0.029466	0	0	0	0	0	1.87329	12	1
Dmrtc1b	chrX:99903219-99910548	0	0	0	0	0	0	0	0	0	0	0	0	0	0	0	0	0	0	0.016979	1	0
Dmrtc1c1	chrX:99998301-100005281	0	0	0	0	0	0	0	0	0	0	0	0	0	0	0	0	0	0	0	0	0
Dmrtc1c2	chrX:100042977-100049955	0	0	0	0	0	0	0	0	0	0	0	0	0	0	0	0	0	0	0	0	0
Dnase1l1	chrX:71518555-71527672	15.6505	59	102	12.4691	2	38	1.42919	42	0	1.0368	11	0	16.2792	390	2	23.2454	204	1	12.4611	241	1
Dock11	chrX:33428826-33616557	1.68193	2	27	3.88867	0	48	2.67203	147	0	2.77319	59	0	32.1515	1340	5	15.8968	249	0	4.16693	161	0
Drp2	chrX:130939318-130991112	0.016526	0	1	0	0	0	11.0017	1556	4	11.9012	663	2	0.093045	12	0	0.302143	15	0	1.27059	116	0
Dusp21	chrX:17722995-17723818	0	0	0	0	0	0	0	0	0	0	0	0	0	0	0	0	0	0	0	0	0
Dusp9	chrX:70884779-70888853	0.014956	0	0	0.021932	0	0	0.177166	8	0	0.218233	2	0	0.720877	13	1	0.358886	2	0	1.10761	25	0
DXBay18	chrX:70362385-70374599	0	0	0	0	0	0	4e-06	0	0	0	0	0	0	0	0	0	0	0	0	0	0
DXBay18	chrX:70382570-70394789	0	0	0	0	0	0	0	0	0	0	0	0	0	0	0	0	0	0	0	0	0
Dynlt3	chrX:9231395-9240109	15.7227	79	167	43.7887	252	355	124.426	7513	27	75.0042	1775	6	38.7838	1701	6	32.2551	568	0	72.3816	2855	14
E230019M04Rik	chrX:136597417-136641336	0	0	0	0	0	0	0.192224	3	0	0.122702	0	0	0	0	0	0	0	0	1.84951	24	0
E530001F21Rik	chrX:102359716-102360844	0	0	0	0	0	0	0.697791	14	0	0.519656	5	0	0	0	0	0	0	0	0.018007	0	0
Ebp	chrX:7762456-7770638	30.7619	12	378	6.16191	8	56	10.3149	361	0	9.98215	116	0	21.8846	569	4	16.5071	155	0	20.0169	424	1
Eda	chrX:97170944-97596099	0.063425	0	1	0.046486	0	0	1.00214	51	0	1.29914	21	0	0.24499	10	0	0.471149	5	0	1.44596	42	0
Eda2r	chrX:94529179-94572548	1.71752	3	38	2.04926	1	35	0.1816	12	0	0.112951	2	0	0.46059	28	0	0.298295	6	0	4.3446	214	0
Efhc2	chrX:16709174-16896494	0.063539	0	0	0.978361	0	1	1.11883	50	0	1.06348	17	1	0.137422	8	0	0.036302	2	0	0.82205	22	2
Efnb1	chrX:96331468-96344330	52.7131	89	918	18.7845	3	152	2.07823	118	0	3.0744	54	0	3.64111	138	1	3.60394	61	0	13.1109	430	4
Egfl6	chrX:162960938-163023648	0	0	0	0	0	0	1.01511	76	0	1.24521	36	0	0.41281	24	0	0.290527	7	0	8.09356	419	1
Eif1ax	chrX:155810126-155823631	82.2502	0	410	118.307	0	117	95.3962	1122	4	77.0678	298	3	78.1264	740	2	124.368	374	2	89.8349	720	6
Eif2s3x	chrX:91434047-91457990	67.0043	658	1052	72.916	571	1008	71.2813	3831	1291	58.9798	1236	486	91.4838	4468	1227	125.462	2222	640	77.0146	2960	1036
Elf4	chrX:45764225-45816309	4.02342	0	141	5.2187	0	146	0.169489	27	0	0.249917	11	0	19.5327	1674	6	13.83	469	1	5.66534	441	0
Elk1	chrX:20510520-20527726	10.3636	0	173	7.76138	0	65	20.0869	984	1	14.563	262	1	4.94254	157	0	3.26105	47	0	8.82758	288	1
Emd	chrX:71500177-71503086	63.2362	42	247	40.6005	2	71	27.7436	420	2	22.5208	106	0	38.8175	514	1	39.9492	138	0	43.2182	536	4
Enox	chrX:100688914-100701764	0.052147	1	0	0.259937	3	0	1.11856	72	6	0.904127	24	1	1.22879	58	5	0.810368	14	4	0.939867	55	8
Enox2	chrX:46363698-46641419	2.23847	5	9	5.47028	8	21	4.96715	105	0	4.81438	40	0	8.94601	127	0	6.02702	44	0	7.80548	111	0
Eras	chrX:7501401-7505733	0.042716	0	0	0	0	0	0.027375	0	0	0	0	0	0	0	0	0	0	0	0.029153	0.553429	0
Ercc6l	chrX:99338158-99352430	8.74098	2	261	2.41214	0	39	0.110741	3	0	0.136411	3	0	5.33016	355	2	22.5611	570	1	3.11134	201	6
Esx1	chrX:133649935-133654865	0.347478	0	2	0.196081	0	0	0	0	0	0	0	0	0	0	0	0	0	0	0	0	0
Etd	chrX:50788094-50796753	0	0	0	0	0	0	0	0	0	0	0	0	0	0	0	0	0	0	0	0	0
F630028O10Rik	chrX:93435264-93438981	0	0	0	0	0	0	0.065031	6	0	0.062266	2	0	8.92972	514	3	6.18384	147	1	0.731425	49	2
F8	chrX:72418055-72625380	0.286364	0	9	1.37475	0	51	0.774326	76	0	0.807609	33	0	0.903025	57	0	3.08276	70	0	1.61489	128	1
F8a	chrX:70473644-70476134	2.53103	3	11	0.69445	0	8	4.30776	139	0	5.31198	59	0	3.69312	83	0	1.86588	12	0	2.76098	58	0
F9	chrX:57252640-57283935	0	0	0	0	0	0	0.1465	10	0	0.076019	2	0	1.16147	45	0	0.421673	6	0	0.092195	3	0
Fam120c	chrX:147778765-147908677	3.09588	0	92	7.46322	0	162	7.88624	842	1	14.2562	641	2	2.65943	227	2	2.03608	66	1	5.31813	387	2
Fam122b	chrX:50596591-50622982	1.32646	0	26	1.27328	0	12	2.20546	128	0	1.95774	32	1	5.4354	241	2	6.54396	109	0	9.70149	407	2
Fam122c	chrX:50626609-50654678	0	0	0	0	0	0	0	0	0	0	0	0	0	0	0	0	0	0	0	0	0
Fam123b	chrX:92615652-92640179	2.35442	0	81	8.82263	0	269	1.98499	237	0	2.6182	119	0	3.76801	292	0	3.37192	92	0	5.0059	378	2
Fam199x	chrX:133584132-133617040	2.24726	1	140	10.3888	1	391	3.74952	646	1	3.33891	245	0	3.02258	400	3	1.66621	80	0	3.96086	443	17
Fam3a	chrX:71630058-71638478	10.3993	10	76	9.22347	8	57	8.3349	217	0	8.67973	92	0	12.9507	277	2	9.26042	64	0	20.392	370	2
Fam46d	chrX:105011910-105068248	0	0	0	0	0	0	0.008537	1	0	0	0	0	0.010986	0	0	0	0	0	0	0	0
Fam47a-ps	chrX:75983101-75984749	0	0	0	0	0	0	0	0	0	0	0	0	0	0	0	0	0	0	0	0	0
Fam50a	chrX:71558371-71565488	50.312	27	160	21.1282	10	87	10.9207	114	0	12.9552	40	0	21.3653	187	1	28.8171	68	0	22.5162	156	3
Fam70a	chrX:35550477-35605658	0.011584	0	0	0	0	0	12.094	798	1	17.0918	415	1	1.52709	79	0	2.40906	63	0	10.7855	466	1
Fancb	chrX:161418523-161435204	3.26931	0	54	0.775766	0	8	1.62865	86	0	1.04794	16	0	4.23048	175	0	4.43326	73	0	2.39205	82	0
Fate1	chrX:69218324-69234385	0	0	0	0	0	0	0.097563	5	0	0.043594	1	0	0.041847	0	0	0	0	0	0.067976	2	0
Fgd1	chrX:147481775-147523629	10.9785	0	111.703	4.81419	0	59.6993	1.79732	73.6426	0	3.24618	37.3811	0	0.410197	10.7738	0	0.573938	6.10069	0	4.42225	100.194	3
Fgf13	chrX:56315327-56387613	0	0	0	0.095661	0	0	48.1952	686	4	51.3006	300	0	2.02889	22	0	0.875813	4	0	7.50819	81	1
Fgf16	chrX:102959815-102971871	0	0	0	0	0	0	0.248656	7	0	0.101691	0	0	0.027115	1	0	0.015042	0	0	0.516808	9	1
Fhl1	chrX:53984963-54046523	105.317	3	1178	71.0007	0	682	41.0878	1717	3	45.2173	720	3	25.6681	826	1	13.5416	161	0	96.8955	2799	8
Figf	chrX:160811479-160840579	0.066962	0	1	0	0	0	0.971861	26	1	0.593909	4	0	2.35397	52	0	2.14241	19	0	12.8556	243	0
Flna	chrX:71468799-71491873	412.962	682	10767	115.935	61	1920	9.30891	734	4	10.2465	298	0	88.6206	6090	13	76.0284	1779	2	119.897	6716	37
Fmr1	chrX:65931729-65971136	15.786	17	94	24.6319	36	249	27.8695	856	6	19.4865	225	0	18.5586	500	2	26.889	268	0	34.342	841	1
Fmr1nb	chrX:66015013-66057735	0	0	0	0	0	0	0.257209	2	0	0	0	0	0.600685	6	0	0.166909	0	0	2.31075	17	0
Fnd3c2	chrX:103430584-103450711	0	0	0	0	0	0	0	0	0	0	0	0	0	0	0	0	0	0	0	0	0
Fndc3c1	chrX:103615381-103680568	0	0	0	0	0	0	0.010377	1	0	0	0	0	0	0	0	0	0	0	0	0	0
Foxo4	chrX:98449866-98456212	15.6883	0	165	9.38249	0	106	9.16445	328	1	7.43157	95	0	13.3419	398	1	32.3771	357	1	17.7762	452	0
Foxp3	chrX:7156801-7172369	0.077528	0	0	0.040749	0	2.15042	0.086599	5.97802	0	0.046814	2.45676	0	2.68845	144.799	0	0.923923	23.3792	0	0.057208	2.32159	0
Foxr2	chrX:149553330-149567404	0	0	0	0	0	0	0.409828	14	0	0.298687	3	0	0.00512	0	0	0	0	0	0.171881	3	0
Frmd7	chrX:48245821-48295887	0	0	0	0.036961	0	0	1.18119	152	3	0.786275	38	0	3.88458	413	3	1.54611	63	0	2.46707	197	3
Frmpd3	chrX:136916509-136929079	0.025423	0	0	0	0	0	0.553471	21	0	2.50944	37	2	0	0	0	0	0	0	0.017013	1	0
Frmpd4	chrX:163909240-165015165	0.102195	1	3	1.042	0	10	12.7984	1199	1	16.1245	519	2	0.009152	0	0	0.015231	1	0	0.154616	10	0
Fthl17	chrX:8610611-8611459	0	0	0	0	0	0	0	0	0	0	0	0	0	0	0	0	0	0	0	0	0
Ftsj1	chrX:7815793-7829532	9.78298	0	327	4.77552	0	139	5.52193	542	0	5.09391	186	2	5.33381	389	0	14.9534	423	0	6.73803	453	9
Fundc1	chrX:17133694-17149423	15.946	0	128	21.3519	0	126	51.1682	1423	5	28.7315	295	4	33.3828	728	1	17.2928	133	0	37.9253	707	1
Fundc2	chrX:72627737-72642497	15.5224	15	61	30.083	27	283	31.3266	1207	3	18.1767	223	3	20.4869	130	0	24.5888	39	0	30.544	476	0
G6pdx	chrX:71654824-71674500	30.8915	119	305	11.1889	24.0001	59	9.35985	313	2	12.9387	167	2	16.016	451	1	29.0028	316	0	52.2194	1268	12
Gab3	chrX:72233886-72330244	0.310711	0	6	0.142411	0	0	0.882844	17	0	0.833411	4	0	4.50403	56	0	4.26045	15	0	0.831702	3	0
Gabra3	chrX:69678014-69901585	0	0	0	0.031076	0	0	63.7576	3977	13	42.5627	1070	2	0.117881	4	0	0.121099	3	0	1.49407	51	1
Gabre	chrX:69502770-69520060	0.533922	0	3	0.550162	0	3	0.069299	2	0	0.470665	5	0	0.095116	1	0	0.065956	1	0	0.585837	15	0
Gabrq	chrX:70070774-70083883	0	0	0	0	0	0	1.15763	35	0	2.46146	19	0	0.719112	12	0	1.75716	13	0	0.046354	0	0
Gata1	chrX:7536385-7544941	0	0	0	0	0	0	0.007453	0	0	0	0	0	3.30878	72	0	118.245	920	4	1.06977	22	0
Gdi1	chrX:71550350-71557206	75.3147	12	876	73.0852	3	172	123.748	3495	30	163.525	1977	20	61.8653	1411	11	43.5426	403	3	47.3754	1054	11
Gdpd2	chrX:97925185-97934238	0.562052	0	12	3.15949	0	18	3.41892	113	1	3.05535	46	0	53.6086	1324	5	74.8382	760	1	13.5334	276	1
Gemin8	chrX:162608411-162628444	1.05189	0	28	1.34177	0	1	1.08351	31	1	1.09914	7	0	0.913778	15	0	1.1497	4	0	1.57106	24	1
Gja6	chrX:157340047-157344984	0.061758	0	1	0.12078	0	3	0.237266	10	0	0.106017	3	0	0.339226	14	0	0.305798	3	0	0.119392	2	0
Gjb1	chrX:98572675-98580963	0	0	0	0	0	0	11.788	224	0	12.4183	79	0	0.011897	0	0	0.362979	2	0	1.76503	23	0
Gla	chrX:131122707-131135544	9.16164	8	189	6.50384	11	99	5.76906	527	0	4.74766	176	0	2.88778	156	0	3.16775	80	0	4.64087	266	0
Glod5	chrX:7581326-7595618	0.15914	0	1	0	0	0	0.534969	0	0	0.136594	0	0	0.06556	0	0	0.272766	0	0	0	0	0
Glra2	chrX:161566948-161764913	0	0	0	0	0	0	11.7205	404	0	7.11905	100	0	0	0	0	0	0	0	0	0	0
Glra4	chrX:133292212-133314260	0	0	0	0.045358	0	0	0.366146	8.00013	0	0.291836	3.00011	0	0.241937	1	0	0.105958	2.00013	0	0.124107	3.00008	0
Gm10057	chrX:150436132-150447185	0	0	0	0	0	0	0	0	0	0	0	0	0	0	0	0	0	0	0	0	0
Gm10057	chrX:150457322-150468372	0	0	0	0	0	0	0	0	0	0	0	0	0	0	0	0	0	0	0	0	0
Gm10057	chrX:150478528-150489584	0	0	0	0	0	0	0	0	0	0	0	0	0	0	0	0	0	0	0	0	0
Gm10058	chrX:24475581-24498483	0	0	0	0	0	0	0	0	0	0	0	0	0	0	0	0	0	0	0	0	0
Gm10058	chrX:26799163-26822037	0	0	0	0	0	0	0	0	0	0	0	0	0	0	0	0	0	0	0	0	0
Gm10058	chrX:26881318-26904220	0	0	0	0	0	0	0	0	0	0	0	0	0	0	0	0	0	0	0	0	0
Gm10058	chrX:27228259-27251124	0	0	0	0	0	0	0	0	0	0	0	0	0	0	0	0	0	0	0	0	0
Gm10058	chrX:27574935-27597840	0	0	0	0	0	0	0	0	0	0	0	0	0	0	0	0	0	0	0	0	0
Gm10058	chrX:27889234-27912110	0	0	0	0	0	0	0	0	0	0	0	0	0	0	0	0	0	0	0	0	0
Gm10058	chrX:28236046-28258910	0	0	0	0	0	0	0	0	0	0	0	0	0	0	0	0	0	0	0	0	0
Gm10058	chrX:29130552-29153416	0	0	0	0	0	0	0	0	0	0	0	0	0	0	0	0	0	0	0	0	0
Gm10058	chrX:29483981-29506880	0	0	0	0	0	0	0	0	0	0	0	0	0	0	0	0	0	0	0	0	0
Gm10058	chrX:29924767-29947677	0	0	0	0	0	0	0	0	0	0	0	0	0	0	0	0	0	0	0	0	0
Gm10058	chrX:32607409-32630307	0	0	0	0	0	0	0	0	0	0	0	0	0	0	0	0	0	0	0	0	0
Gm10058	chrX:32944212-32967084	0	0	0	0	0	0	0	0	0	0	0	0	0	0	0	0	0	0	0	0	0
Gm10096	chrX:24475594-24498514	0	0	0	0	0	0	0	0	0	0	0	0	0	0	0	0	0	0	0	0	0
Gm10096	chrX:26881331-26904251	0	0	0	0	0	0	0	0	0	0	0	0	0	0	0	0	0	0	0	0	0
Gm10096	chrX:29130521-29153403	0	0	0	0	0	0	0	0	0	0	0	0	0	0	0	0	0	0	0	0	0
Gm10147	chrX:24475577-24498454	0	0	0	0	0	0	0	0	0	0	0	0	0	0	0	0	0	0	0	0	0
Gm10147	chrX:26799159-26822008	0	0	0	0	0	0	0	0	0	0	0	0	0	0	0	0	0	0	0	0	0
Gm10147	chrX:26881314-26904191	0	0	0	0	0	0	0	0	0	0	0	0	0	0	0	0	0	0	0	0	0
Gm10147	chrX:27228255-27251095	0	0	0	0	0	0	0	0	0	0	0	0	0	0	0	0	0	0	0	0	0
Gm10147	chrX:27574931-27597811	0	0	0	0	0	0	0	0	0	0	0	0	0	0	0	0	0	0	0	0	0
Gm10147	chrX:27889230-27912081	0	0	0	0	0	0	0	0	0	0	0	0	0	0	0	0	0	0	0	0	0
Gm10147	chrX:28236042-28258881	0	0	0	0	0	0	0	0	0	0	0	0	0	0	0	0	0	0	0	0	0
Gm10147	chrX:29130581-29153420	0	0	0	0	0	0	0	0	0	0	0	0	0	0	0	0	0	0	0	0	0
Gm10147	chrX:29484010-29506884	0	0	0	0	0	0	0	0	0	0	0	0	0	0	0	0	0	0	0	0	0
Gm10147	chrX:29924763-29947648	0	0	0	0	0	0	0	0	0	0	0	0	0	0	0	0	0	0	0	0	0
Gm10147	chrX:32607438-32630311	0	0	0	0	0	0	0	0	0	0	0	0	0	0	0	0	0	0	0	0	0
Gm10147	chrX:32944241-32967088	0	0	0	0	0	0	0	0	0	0	0	0	0	0	0	0	0	0	0	0	0
Gm10230	chrX:24475577-24498486	0	0	0	0	0	0	0	0	0	0	0	0	0	0	0	0	0	0	0	0	0
Gm10230	chrX:27228255-27251127	0	0	0	0	0	0	0	0	0	0	0	0	0	0	0	0	0	0	0	0	0
Gm10230	chrX:27574931-27597843	0	0	0	0	0	0	0	0	0	0	0	0	0	0	0	0	0	0	0	0	0
Gm10230	chrX:27889230-27912113	0	0	0	0	0	0	0	0	0	0	0	0	0	0	0	0	0	0	0	0	0
Gm10230	chrX:28236042-28258913	0	0	0	0	0	0	0	0	0	0	0	0	0	0	0	0	0	0	0	0	0
Gm10230	chrX:29130549-29153420	0	0	0	0	0	0	0	0	0	0	0	0	0	0	0	0	0	0	0	0	0
Gm10230	chrX:29483978-29506884	0	0	0	0	0	0	0	0	0	0	0	0	0	0	0	0	0	0	0	0	0
Gm10230	chrX:29924763-29947680	0	0	0	0	0	0	0	0	0	0	0	0	0	0	0	0	0	0	0	0	0
Gm10230	chrX:32944209-32967088	0	0	0	0	0	0	0	0	0	0	0	0	0	0	0	0	0	0	0	0	0
Gm10439	chrX:146029143-146071164	0	0	0	0	0	0	0	0	0	0	0	0	0	0	0	0	0	0	0	0	0
Gm10474	chrX:65920688-65931574	0.058812	0	1	0.02156	0	0	0.103559	8	0	0.02524	2	0	0.078742	6	0	0.184806	3	0	0.137748	4	0
Gm10486	chrX:24475577-24498514	0	0	0	0	0	0	0	0	0	0	0	0	0	0	0	0	0	0	0	0	0
Gm10486	chrX:26799159-26822068	0	0	0	0	0	0	0	0	0	0	0	0	0	0	0	0	0	0	0	0	0
Gm10486	chrX:26881314-26904251	0	0	0	0	0	0	0	0	0	0	0	0	0	0	0	0	0	0	0	0	0
Gm10486	chrX:27228255-27251155	0	0	0	0	0	0	0	0	0	0	0	0	0	0	0	0	0	0	0	0	0
Gm10486	chrX:27574931-27597871	0	0	0	0	0	0	0	0	0	0	0	0	0	0	0	0	0	0	0	0	0
Gm10486	chrX:27889230-27912141	0	0	0	0	0	0	0	0	0	0	0	0	0	0	0	0	0	0	0	0	0
Gm10486	chrX:28236042-28258941	0	0	0	0	0	0	0	0	0	0	0	0	0	0	0	0	0	0	0	0	0
Gm10486	chrX:29130521-29153420	0	0	0	0	0	0	0	0	0	0	0	0	0	0	0	0	0	0	0	0	0
Gm10486	chrX:29483950-29506884	0	0	0	0	0	0	0	0	0	0	0	0	0	0	0	0	0	0	0	0	0
Gm10486	chrX:29924763-29947708	0	0	0	0	0	0	0	0	0	0	0	0	0	0	0	0	0	0	0	0	0
Gm10486	chrX:32607378-32630311	0	0	0	0	0	0	0	0	0	0	0	0	0	0	0	0	0	0	0	0	0
Gm10486	chrX:32944181-32967088	0	0	0	0	0	0	0	0	0	0	0	0	0	0	0	0	0	0	0	0	0
Gm10487	chrX:26799176-26822068	0	0	0	0	0	0	0	0	0	0	0	0	0	0	0	0	0	0	0	0	0
Gm10487	chrX:27889247-27912141	0	0	0	0	0	0	0	0	0	0	0	0	0	0	0	0	0	0	0	0	0
Gm10487	chrX:29924780-29947708	0	0	0	0	0	0	0	0	0	0	0	0	0	0	0	0	0	0	0	0	0
Gm10487	chrX:32944181-32967071	0	0	0	0	0	0	0	0	0	0	0	0	0	0	0	0	0	0	0	0	0
Gm10488	chrX:26799178-26822037	0	0	0	0	0	0	0	0	0	0	0	0	0	0	0	0	0	0	0	0	0
Gm10488	chrX:27228274-27251124	0	0	0	0	0	0	0	0	0	0	0	0	0	0	0	0	0	0	0	0	0
Gm10488	chrX:27889249-27912110	0	0	0	0	0	0	0	0	0	0	0	0	0	0	0	0	0	0	0	0	0
Gm10488	chrX:28236061-28258910	0	0	0	0	0	0	0	0	0	0	0	0	0	0	0	0	0	0	0	0	0
Gm10488	chrX:29130552-29153401	0	0	0	0	0	0	0	0	0	0	0	0	0	0	0	0	0	0	0	0	0
Gm10488	chrX:29483981-29506865	0	0	0	0	0	0	0	0	0	0	0	0	0	0	0	0	0	0	0	0	0
Gm10488	chrX:32607409-32630292	0	0	0	0	0	0	0	0	0	0	0	0	0	0	0	0	0	0	0	0	0
Gm10488	chrX:32944212-32967069	0	0	0	0	0	0	0	0	0	0	0	0	0	0	0	0	0	0	0	0	0
Gm10921	chrX:4074963-4076923	0	0	0	0	0	0	0	0	0	0	0	0	0	0	0	0	0	0	0	0	0
Gm10921	chrX:30245481-30247441	0	0	0	0	0	0	0	0	0	0	0	0	0	0	0	0	0	0	0	0	0
Gm10922	chrX:3993613-3995573	0	0	0	0	0	0	0	0	0	0	0	0	0	0	0	0	0	0	0	0	0
Gm1140	chrX:64936074-64946737	0	0	0	0	0	0	0	0	0	0	0	0	0	0	0	0	0	0	0	0	0
Gm1140	chrX:64948872-64959525	0	0	0	0	0	0	0	0	0	0	0	0	0	0	0	0	0	0	0	0	0
Gm1141	chrX:69177776-69186210	0.095999	0	5	0.02816	0	0	0.221289	26	0	0.098878	2	0	0.158192	8	0	0.087756	2	0	0.222705	11	0
Gm14345	chrX:3410667-3412627	0	0	0	0	0	0	0	0	0	0	0	0	0	0	0	0	0	0	0	0	0
Gm14345	chrX:30291071-30293031	0	0	0	0	0	0	0	0	0	0	0	0	0	0	0	0	0	0	0	0	0
Gm14346	chrX:3241669-3243629	0	0	0	0	0	0	0	0	0	0	0	0	0	0	0	0	0	0	0	0	0
Gm14346	chrX:3461360-3463320	0	0	0	0	0	0	0	0	0	0	0	0	0	0	0	0	0	0	0	0	0
Gm14346	chrX:3665477-3667437	0	0	0	0	0	0	0	0	0	0	0	0	0	0	0	0	0	0	0	0	0
Gm14347	chrX:3907010-3908970	0	0	0	0	0	0	0	0	0	0	0	0	0	0	0	0	0	0	0	0	0
Gm14351	chrX:3241678-3243629	0	0	0	0	0	0	0	0	0	0	0	0	0	0	0	0	0	0	0	0	0
Gm14351	chrX:3410667-3412618	0	0	0	0	0	0	0	0	0	0	0	0	0	0	0	0	0	0	0	0	0
Gm14351	chrX:3461369-3463320	0	0	0	0	0	0	0	0	0	0	0	0	0	0	0	0	0	0	0	0	0
Gm14351	chrX:3665486-3667437	0	0	0	0	0	0	0	0	0	0	0	0	0	0	0	0	0	0	0	0	0
Gm14351	chrX:30291080-30293031	0	0	0	0	0	0	0	0	0	0	0	0	0	0	0	0	0	0	0	0	0
Gm14351	chrX:31750515-31752466	0	0	0	0	0	0	0	0	0	0	0	0	0	0	0	0	0	0	0	0	0
Gm14354	chrX:3546313-3547091	0	0	0	0	0	0	0	0	0	0	0	0	0	0	0	0	0	0	0	0	0
Gm14374	chrX:5246184-5248144	0	0	0	0	0	0	0	0	0	0	0	0	0	0	0	0	0	0	0	0	0
Gm14379	chrX:6953050-6955168	0.624231	0	6	0.228918	2	1	0.299775	15	0	0.210491	3	0	0.266343	9	0	0.076423	1	0	0.736001	22	0
Gm14458	chrX:8563025-8563881	0	0	0	0	0	0	0	0	0	0	0	0	0	0	0	0	0	0	0	0	0
Gm14459	chrX:8091177-8102080	0	0	0	0	0	0	0	0	0	0	0	0	0	0	0	0	0	0	0	0	0
Gm14474	chrX:10879557-10880047	0	0	0	0	0	0	0	0	0	0	0	0	0	0	0	0	0	0	0	0	0
Gm14475	chrX:10895450-10895768	0	0	0	0	0	0	0	0	0	0	0	0	0	0	0	0	0	0	0	0	0
Gm14477	chrX:10876446-10876764	0	0	0	0	0	0	0	0	0	0	0	0	0	0	0	0	0	0	0	0	0
Gm14477	chrX:10882780-10883098	0	0	0	0	0	0	0	0	0	0	0	0	0	0	0	0	0	0	0	0	0
Gm14477	chrX:10885949-10886267	0	0	0	0	0	0	0	0	0	0	0	0	0	0	0	0	0	0	0	0	0
Gm14478	chrX:10895411-10895853	0	0	0	0	0	0	0	0	0	0	0	0	0	0	0	0	0	0	0	0	0
Gm14478	chrX:10898578-10899020	0	0	0	0	0	0	0	0	0	0	0	0	0	0	0	0	0	0	0	0	0
Gm14479	chrX:10892283-10892601	0	0	0	0	0	0	0	0	0	0	0	0	0	0	0	0	0	0	0	0	0
Gm14479	chrX:10898617-10898935	0	0	0	0	0	0	0	0	0	0	0	0	0	0	0	0	0	0	0	0	0
Gm14479	chrX:10901784-10902102	0	0	0	0	0	0	0	0	0	0	0	0	0	0	0	0	0	0	0	0	0
Gm14482	chrX:10885880-10886389	0	0	0	0	0	0	0	0	0	0	0	0	0	0	0	0	0	0	0	0	0
Gm14482	chrX:10892214-10892723	0	0	0	0	0	0	0	0	0	0	0	0	0	0	0	0	0	0	0	0	0
Gm14482	chrX:10895381-10895890	0	0	0	0	0	0	0	0	0	0	0	0	0	0	0	0	0	0	0	0	0
Gm14482	chrX:10898548-10899057	0	0	0	0	0	0	0	0	0	0	0	0	0	0	0	0	0	0	0	0	0
Gm14483	chrX:10876382-10876883	0	0	0	0	0	0	0	0	0	0	0	0	0	0	0	0	0	0	0	0	0
Gm14483	chrX:10885885-10886386	0	0	0	0	0	0	0	0	0	0	0	0	0	0	0	0	0	0	0	0	0
Gm14484	chrX:10889059-10889553	0	0	0	0	0	0	0	0	0	0	0	0	0	0	0	0	0	0	0	0	0
Gm14501	chrX:8927724-8928263	0	0	0	0	0	0	0	0	0	0	0	0	0	0	0	0	0	0	0	0	0
Gm14511	chrX:8552837-8553685	0	0	0	0	0	0	0	0	0	0	0	0	0	0	0	0	0	0	0	0	0
Gm14525	chrX:26099903-26129764	0	0	0	0	0	0	0	0	0	0	0	0	0	0	0	0	0	0	0	0	0
Gm14625	chrX:52683411-52700069	0	0	0	0	0	0	0	0	0	0	0	0	0	0	0	0	0	0	0	0	0
Gm14632	chrX:26799159-26822040	0	0	0	0	0	0	0	0	0	0	0	0	0	0	0	0	0	0	0	0	0
Gm14634	chrX:12339403-12398618	0.102374	0	1	0.225289	0	1	0.901327	23	0	0.768867	7	0	0.17924	4	0	0.146224	0	0	0.51381	6	0
Gm14635	chrX:11916904-11932122	0	0	0	0	0	0	0	0	0	0	0	0	0	0	0	0	0	0	0.179117	0	0
Gm14685	chrX:70368406-70374599	0	0	0	0	0	0	0.004648	0	0	0	0	0	0	0	0	0	0	0	0	0	0
Gm14685	chrX:70382570-70388763	0	0	0	0	0	0	0	0	0	0	0	0	0	0	0	0	0	0	0	0	0
Gm14692	chrX:64936166-64946737	0	0	0	0	0	0	0	0	0	0	0	0	0	0	0	0	0	0	0	0	0
Gm14692	chrX:64948872-64959433	0	0	0	0	0	0	0	0	0	0	0	0	0	0	0	0	0	0	0	0	0
Gm14718	chrX:54453813-54457553	0	0	0	0	0	0	0	0	0	0	0	0	0.556087	10	0	0.231364	3	0	0.060221	0	0
Gm14725	chrX:67798732-67799560	0	0	0	0	0	0	0	0	0	0	0	0	0	0	0	0	0	0	0	0	0
Gm14743	chrX:75485800-75491260	0	0	0	0	0	0	0	0	0	0	0	0	0	0	0	0	0	0	0	0	0
Gm14744	chrX:75110096-75115372	0	0	0	0	0	0	0	0	0	0	0	0	0	0	0	0	0	0	0	0	0
Gm14781	chrX:88877532-88881010	0	0	0	0	0	0	0	0	0	0	0	0	0	0	0	0	0	0	0	0	0
Gm14812	chrX:96600669-96639136	0	0	0	0	0	0	0	0	0	0	0	0	0.058014	1	0	0	0	0	0.136122	3	0
Gm14819	chrX:26881314-26904223	0	0	0	0	0	0	0	0	0	0	0	0	0	0	0	0	0	0	0	0	0
Gm14819	chrX:32607406-32630311	0	0	0	0	0	0	0	0	0	0	0	0	0	0	0	0	0	0	0	0	0
Gm14827	chrX:91688070-91693066	0.064703	0	1	0.037948	1	0	0.91145	53	0	0.633109	11	1	0.021324	0	0	0.029573	1	0	0.075051	3	0
Gm14920	chrX:114128365-114128713	0	0	0	0	0	0	0	0	0	0	0	0	0	0	0	0	0	0	0	0	0
Gm15008	chrX:34450828-34451980	0	0	0	0	0	0	0.046612	0	0	0	0	0	0.069251	0	0	0.186618	0	0	0.064734	0	0
Gm15023	chrX:132029126-132039133	0	0	0	0	0	0	0	0	0	0	0	0	0	0	0	0	0	0	0.009535	0	0
Gm15070	chrX:140891124-140911606	0.011056	0	0	0	0	0	0.014158	2	0	0	0	0	0	0	0	0	0	0	0.024662	2	0
Gm15085	chrX:144749072-144955989	0	0	0	0	0	0	0	0	0	0	0	0	0	0	0	0	0	0	0	0	0
Gm15091	chrX:146376197-146419525	0	0	0	0	0	0	0	0	0	0	0	0	0	0	0	0	0	0	0	0	0
Gm15093	chrX:144435111-144467717	0	0	0	0	0	0	0	0	0	0	0	0	0	0	0	0	0	0	0	0	0
Gm15093	chrX:144756676-144789273	0	0	0	0	0	0	0	0	0	0	0	0	0	0	0	0	0	0	0	0	0
Gm15093	chrX:145706919-145739546	0	0	0	0	0	0	0	0	0	0	0	0	0	0	0	0	0	0	0	0	0
Gm15093	chrX:145540098-145572695	0	0	0	0	0	0	0	0	0	0	0	0	0	0	0	0	0	0	0	0	0
Gm15093	chrX:145889719-145922327	0	0	0	0	0	0	0	0	0	0	0	0	0	0	0	0	0	0	0	0	0
Gm15093	chrX_random:395346-427969	0	0	0	0	0	0	0	0	0	0	0	0	0	0	0	0	0	0	0	0	0
Gm15093	chrX_random:562213-594813	0	0	0	0	0	0	0	0	0	0	0	0	0	0	0	0	0	0	0	0	0
Gm15097	chrX:146219046-146261237	0	0	0	0	0	0	0	0	0	0	0	0	0	0	0	0	0	0	0	0	0
Gm15104	chrX:146747493-146747907	0	0	0	0	0	0	0.226222	0	0	0	0	0	0.145546	0	0	0.201852	0	0	0.157618	0	1
Gm15107	chrX:144615266-144659253	0	0	0	0	0	0	0	0	0	0	0	0	0	0	0	0	0	0	0	0	0
Gm15114	chrX:144923491-144955989	0	0	0	0	0	0	0	0	0	0	0	0	0	0	0	0	0	0	0	0	0
Gm15127	chrX:145098146-145138392	0	0	0	0	0	0	0	0	0	0	0	0	0	0	0	0	0	0	0	0	0
Gm15127	chrX:146219021-146419525	0	0	0	0	0	0	0	0	0	0	0	0	0	0	0	0	0	0	0	0	0
Gm15144	chrX:150436132-150447183	0	0	0	0	0	0	0	0	0	0	0	0	0	0	0	0	0	0	0	0	0
Gm15144	chrX:150478528-150489582	0	0	0	0	0	0	0	0	0	0	0	0	0	0	0	0	0	0	0	0	0
Gm15144	chrX:150544175-150555228	0	0	0	0	0	0	0	0	0	0	0	0	0	0	0	0	0	0	0	0	0
Gm16390	chrX:151321345-151324810	0	0	0	0	0	0	0	0	0	0	0	0	0	0	0	0	0	0	0	0	0
Gm16404	chrX:52804772-52821634	0	0	0	0	0	0	0	0	0	0	0	0	0	0	0	0	0	0	0	0	0
Gm16430	chrX:51834384-51851190	0	0	0	0	0	0	0	0	0	0	0	0	0	0	0	0	0	0	0	0	0
Gm16430	chrX:51925387-51942193	0	0	0	0	0	0	0	0	0	0	0	0	0	0	0	0	0	0	0	0	0
Gm16445	chrX:150587113-150591430	0	0	0	0	0	0	0	0	0	0	0	0	0	0	0	0	0	0	0	0	0
Gm1720	chrX:163099956-163127744	0	0	0	0	0	0	0.018392	0	0	0.024654	0	0	1.10044	39	0	0.196923	2	0	0.038442	0	0
Gm1993	chrX:24975421-24997578	0	0	0	0	0	0	0	0	0	0	0	0	0	0	0	0	0	0	0	0	0
Gm1993	chrX_random:1375832-1397989	0	0	0	0	0	0	0	0	0	0	0	0	0	0	0	0	0	0	0	0	0
Gm2012	chrX:25628008-26362795	0	0	0	0	0	0	0	0	0	0	0	0	0	0	0	0	0	0	0	0	0
Gm2030	chrX:25714102-25737170	0	0	0	0	0	0	0	0	0	0	0	0	0	0	0	0	0	0	0	0	0
Gm2799	chrX:30598310-30600259	0	0	0	0	0	0	0	0	0	0	0	0	0	0	0	0	0	0	0	0	0
Gm2799	chrX:30732633-30734583	0	0	0	0	0	0	0	0	0	0	0	0	0	0	0	0	0	0	0	0	0
Gm2825	chrX:30977792-30979742	0	0	0	0	0	0	0	0	0	0	0	0	0	0	0	0	0	0	0	0	0
Gm2837	chrX:31060181-31060959	0	0	0	0	0	0	0	0	0	0	0	0	0	0	0	0	0	0	0	0	0
Gm2863	chrX:31349046-31350997	0	0	0	0	0	0	0	0	0	0	0	0	0	0	0	0	0	0	0	0	0
Gm2913	chrX:31750506-31752466	0	0	0	0	0	0	0	0	0	0	0	0	0	0	0	0	0	0	0	0	0
Gm2933	chrX:31750733-31752434	0	0	0	0	0	0	0	0	0	0	0	0	0	0	0	0	0	0	0	0	0
Gm2933	chrX:31875768-31877469	0	0	0	0	0	0	0	0	0	0	0	0	0	0	0	0	0	0	0	0	0
Gm362	chrX:40944165-40946707	0	0	0	0	0	0	0	0	0	0	0	0	0	0	0	0	0	0	0	0	0
Gm364	chrX:54662330-54741944	0	0	0	0	0	0	0	0	0	0	0	0	0	0	0	0	0	0	0.051183	1	0
Gm3706	chrX:3241674-3243629	0	0	0	0	0	0	0	0	0	0	0	0	0	0	0	0	0	0	0	0	0
Gm3706	chrX:3748108-3750057	0	0	0	0	0	0	0	0	0	0	0	0	0	0	0	0	0	0	0	0	0
Gm3706	chrX:4446441-4448390	0	0	0	0	0	0	0	0	0	0	0	0	0	0	0	0	0	0	0	0	0
Gm3750	chrX:3242047-3243544	0	0	0	0	0	0	0	0	0	0	0	0	0	0	0	0	0	0	0	0	0
Gm3750	chrX:3748193-3749684	0	0	0	0	0	0	0	0	0	0	0	0	0	0	0	0	0	0	0	0	0
Gm3750	chrX:4446526-4448017	0	0	0	0	0	0	0	0	0	0	0	0	0	0	0	0	0	0	0	0	0
Gm3763	chrX:4598165-4600108	0	0	0	0	0	0	0	0	0	0	0	0	0	0	0	0	0	0	0	0	0
Gm382	chrX:123574503-123598518	0	0	0	0	0	0	0	0	0	0	0	0	0	0	0	0	0	0	0	0	0
Gm41	chrX:83590813-83600333	0	0	0	0	0	0	0	0	0	0	0	0	0	0	0	0	0	0	0.050739	0	0
Gm4297	chrX:24129375-24152021	0	0	0	0	0	0	0	0	0	0	0	0	0	0	0	0	0	0	0	0	0
Gm44	chrX:88137480-88138473	0	0	0	0	0	0	0	0	0	0	0	0	0	0	0	0	0	0	0	0	0
Gm4836	chrX:27228272-27251155	0	0	0	0	0	0	0	0	0	0	0	0	0	0	0	0	0	0	0	0	0
Gm4836	chrX:27574948-27597871	0	0	0	0	0	0	0	0	0	0	0	0	0	0	0	0	0	0	0	0	0
Gm4836	chrX:28236059-28258941	0	0	0	0	0	0	0	0	0	0	0	0	0	0	0	0	0	0	0	0	0
Gm4836	chrX:29483950-29506867	0	0	0	0	0	0	0	0	0	0	0	0	0	0	0	0	0	0	0	0	0
Gm4836	chrX:32607378-32630294	0	0	0	0	0	0	0	0	0	0	0	0	0	0	0	0	0	0	0	0	0
Gm4906	chrX:10904947-10905277	0	0	0	0	0	0	0	0	0	0	0	0	0	0	0	0	0	0	0	0	0
Gm4907	chrX:23469888-23484676	1.14677	0	0	0.544513	0	0	0.021597	0	0	0	0	0	0.347372	0	0	0.077081	0	0	0.240757	1	0
Gm4937	chrX:73509644-73513012	0	0	0	0	0	0	0	0	0	0	0	0	0	0	0	0	0	0	0.041276	0	0
Gm4984	chrX:12229008-12229946	0.406318	0	7	0.074598	0	1	0.032521	0	0	0.043594	1	0	0.397544	6	1	0.174107	2	0	0.113294	4	1
Gm5071	chrX:89177284-89178319	0	0	0	0	0	0	0	0	0	0	0	0	0	0	0	0	0	0	0	0	0
Gm5072	chrX:88637838-88638873	0	0	0	0	0	0	0	0	0	0	0	0	0	0	0	0	0	0	0	0	0
Gm5072	chrX:88725464-88726499	0	0	0	0	0	0	0	0	0	0	0	0	0	0	0	0	0	0	0	0	0
Gm5124	chrX:20937990-20941750	2.11096	1	1	0.619271	0	0	8.05592	307	1	13.9153	192	0	1.21749	14	1	2.74981	5	4	1.51623	27	1
Gm5126	chrX:100127385-100129562	0.075671	0	2	0.083238	0	0	1.06597	23	0	1.02297	12	0	0.015587	0	0	0	0	0	0.194115	3	0
Gm5127	chrX:103778524-103905896	0	0	0	0	0	0	0.171214	12	0	0.219532	4	0	0.680089	25	0	0.026569	0	0	0.072612	3	0
Gm5128	chrX:131968373-131978536	0	0	0	0	0	0	0	0	0	0	0	0	0	0	0	0	0	0	0	0	0
Gm5132	chrX:9149085-9149517	0	0	0	0	0	0	0	0	0	0.139744	0	0	0	0	0	0	0	0	0	0	0
Gm5166	chrX:99986534-99993728	0	0	0	0	0	0	0	0	0	0	0	0	0	0	0	0	0	0	0	0	0
Gm5168	chrX:25455339-25478167	0	0	0	0	0	0	0	0	0	0	0	0	0	0	0	0	0	0	0	0	0
Gm5169	chrX:24704608-24728581	0	0	0	0	0	0	0	0	0	0	0	0	0	0	0	0	0	0	0	0	0
Gm5382	chrX:13788273-13788783	0	0	0	0	0	0	0	0	0	0	0	0	0	0	0	0	0	0	0	0	0
Gm5634	chrX:8539259-8540101	0	0	0	0	0	0	0	0	0	0	0	0	0	0	0	0	0	0	0	0	0
Gm5635	chrX:8640215-8640948	0	0	0	0	0	0	0	0	0	0	0	0	0	0	0	0	0	0	0	0	0
Gm5640	chrX:71884457-71890974	0	0	0	0	0	0	0.004498	0	0	0	0	0	0	0	0	0	0	0	0	0	0
Gm5643	chrX:138732047-138733780	0.146437	0	0	0.214826	0	0	0.117206	0	0	0.062845	0	0	0.392122	0	0	0.306769	0	0	0.272207	0	0
Gm5647	chrX:151009770-151013873	0	0	0	0	0	0	0	0	0	0	0	0	0	0	0	0	0	0	0	0	0
Gm5925	chrX:4219982-4221937	0	0	0	0	0	0	0	0	0	0	0	0	0	0	0	0	0	0	0	0	0
Gm5934	chrX:24051433-24077886	0	0	0	0	0	0	0	0	0	0	0	0	0	0	0	0	0	0	0	0	0
Gm5935	chrX:24330287-24352290	0	0	0	0	0	0	0	0	0	0	0	0	0	0	0	0	0	0	0	0	0
Gm5936	chrX:72082534-72088694	0	0	0	0	0	0	0.00901	0	0	0	0	0	0	0	0	0	0	0	0	0	0
Gm5938	chrX:75370805-75375742	0	0	0	0	0	0	0	0	0	0	0	0	0	0	0	0	0	0	0	0	0
Gm5941	chrX:89735287-89736018	0	0	0	0	0	0	0	0	0	0	0	0	0	0	0	0	0	0	0	0	0
Gm595	chrX:46194642-46230890	0	0	0	0	0	0	0.00623	1	0	0	0	0	0	0	0	0	0	0	0.026045	1	0
Gm6121	chrX:26339869-26362795	0	0	0	0	0	0	0	0	0	0	0	0	0	0	0	0	0	0	0	0	0
Gm614	chrX:98456715-98459331	0	0	0	0	0	0	0	0	0	0	0	0	7.43343	69	0	3.60623	6	0	0.244865	0	0
Gm6222	chrX:100958255-100958884	0.350376	0	0	1.80414	0	1	0.981526	1	16	0.375922	0	5	0.469109	0	5	0.500452	0	3	0.937876	1	7
Gm6268	chrX:33943471-33944649	0	0	0	0	0	0	0	0	0	0	0	0	0	0	0	0	0	0	0	0	0
Gm6377	chrX:106392094-106395784	0.014375	0	0	0.105393	0	0	0.013806	1	0	0	0	0	14.4019	803	3	6.34025	131	1	0.333476	11	0
Gm648	chrX:53797050-53802783	0	0	0	0	0	0	0.04284	3	0	0	0	0	0.018375	1	0	0	0	0	0.039798	1	0
Gm6568	chrX:153978616-153979714	1.74049	9	1	5.11104	11	1	3.52445	36	1	2.61434	13	1	3.65677	36	4	2.23739	7	0	4.30947	40	2
Gm6592	chrX:8421119-8426733	0	0	0	0	0	0	0.15713	1	0	0	0	0	0	0	0	0.140203	0	0	0.164218	0	0
Gm6760	chrX:61404580-61405373	0	0	0	0	0	0	0	0	0	0	0	0	0	0	0	0	0	0	0	0	0
Gm6787	chrX:7674212-7683827	3.52201	1	103	0.131393	0	3	4.15677	6	301	3.33046	4	75	3.57814	6	188	4.91121	3	92	4.15453	17	175
Gm6812	chrX:66145547-66146228	0	0	0	0	0	0	0	0	0	0	0	0	0	0	0	0	0	0	0.102729	0	0
Gm6880	chrX:71725625-71726738	0	0	0	0	0	0	0	0	0	0	0	0	0	0	0	0	0	0	0	0	0
Gm6890	chrX:71986265-71987527	0	0	0	0	0	0	0	0	0	0	0	0	0	0	0	0	0	0	0	0	0
Gm6927	chrX:74920152-74920791	0	0	0	0	0	0	0.027401	0	0	0	0	0	0	0	0	0	0	0	0	0	0
Gm6938	chrX:20889335-20911853	0.591405	0	8	1.25553	3	5	0.063114	3	0	0.056402	1	0	0	0	0	0	0	0	0.469053	12	0
Gm7073	chrX:57689226-57709370	0	0	0	0	0	0	0	0	0	0	0	0	0	0	0	0	0	0	0	0	0
Gm7134	chrX:107568091-107570495	0.152704	2	0	0	0	0	0.010864	2	0	0	0	0	0.01398	0	0	0.232652	3	0	0.015139	0	0
Gm7157	chrX:148997876-148998512	0	0	0	0	0	0	0	0	0	0	0	0	0	0	0	0	0	0	0	0	0
Gm7173	chrX:76727906-76762624	0.014205	0	1	0.06249	0	0	0.286517	6	0	0.170699	2	0	0.017556	0	0	0.016232	0	0	0.709788	10	0
Gm732	chrX:105141073-105143775	0	0	0	0	0	0	0	0	0	0	0	0	0	0	0	0	0	0	0	0	0
Gm773	chrX:53443003-53466058	0	0	0	0	0	0	0	0	0	0	0	0	0	0	0	0	0	0	0	0	0
Gm7903	chrX:131907822-131917932	0	0	0	0	0	0	0	0	0	0	0	0	0	0	0	0	0	0	0	0	0
Gm8787	chrX:76575851-76603407	0	0	0	0.046161	0	0	0.342409	6	0	0.350996	2	0	0.038876	1	0	0.035944	0	0	2.3436	14	0
Gm8817	chrX:163501380-163508302	0	0	0	0	0	0	0	0	0	0.087257	1	0	4.31363	44	0	1.16163	4	0	0.498887	1	0
Gm9	chrX:34748496-34751036	0	0	0	0	0	0	0	0	0	0	0	0	0	0	0	0	0	0	0	0	0
Gm9112	chrX:99902226-99903009	0	0	0	0	0	0	0	0	0	0	0	0	0	0	0	0	0	0	0	0	0
Gm9159	chrX:100740838-100743038	0	0	0	0	0	0	0.059869	3	0	0.032101	0	0	0.138666	5	1	0.064103	0	0	0.041713	0	0
Gmcl1l	chrX:30732633-30734588	0	0	0	0	0	0	0	0	0	0	0	0	0	0	0	0	0	0	0	0	0
Gnl3l	chrX:147417675-147451865	21.6609	48	544	31.1326	87	387	63.1992	5406	12	61.1507	2000	3	12.4586	905	1	13.3519	333	0	13.6647	831	0
Gpc3	chrX:49625603-49967151	6.98056	0	45	10.4233	0	22	1.65009	24	0	3.74087	36	0	8.67929	138	1	4.98009	33	0	31.8845	364	2
Gpc4	chrX:49406194-49518100	173.664	2	1704	370.73	2	2566	1.7579	42	0	4.01804	32	0	2.08799	42	0	3.59957	37	0	35.0402	627	0
Gpkow	chrX:7274259-7287385	5.87358	1	163	5.32938	0	97	7.21312	649	2	7.08656	226	1	9.09892	646	4	9.5734	268	0	9.89807	623	4
Gpm6b	chrX:162676874-162826965	0.697348	0	10	4.59379	4	50	355.942	23856	296	311.154	8883	128	17.1807	914	2	7.57037	197	0	15.9831	768	0
Gpr101	chrX:54749844-54756934	0	0	0	0	0	0	2.13795	167	1	3.39228	123	0	0	0	0	0	0	0	0.0032	0	0
Gpr119	chrX:46021155-46027655	0	0	0	0.02651	0	0	0.011574	1	0	0.015515	0	0	0	0	0	0	0	0	0	0	0
Gpr143	chrX:149216463-149243189	0	0	0	0	0	0	0.066049	1	0	0	0	0	0	0	0	0	0	0	0.19558	6	0
Gpr165	chrX:93908806-93914727	0	0	0	0	0	0	5.04089	143	1	6.20532	59	2	0	0	0	0	0	0	1.42604	36	0
Gpr173	chrX:148779188-148802654	0.359698	0	1	0.018186	0	0	3.27606	27	0	4.45008	10	0	0.158401	3	0	0.042519	0	0	1.30037	14	0
Gpr174	chrX:104451216-104492108	0	0	0	0.011521	0	0	0.05674	10	0	0.013492	1	0	25.6957	1970	16	8.20963	218	2	0.091165	4	0
Gpr34	chrX:13209894-13217984	0	0	0	0.290847	0	0	10.6858	315	22	6.18349	69	4	10.4101	265	14	6.49488	61	2	1.43498	22	0
Gpr50	chrX:68916941-68921264	0.070104	0	0	0	0	0	0.209477	1	0	0.401146	0	0	0	0	0	0	0	0	0.0417	0	0
Gpr64	chrX:156828621-156936002	0.008424	0	0	0.012349	0	1	0.508352	31	0	0.636365	14	0	1.94363	96	1	0.953069	21	0	5.71687	250	6
Gpr82	chrX:13238488-13244559	0	0	0	0.453595	0	5	0.041695	2	0	0.013973	0	0	1.34129	64	1	0.669666	11	0	0.668168	20	0
Gprasp1	chrX:132277230-132338007	4.92502	0	219.407	9.18489	0	299.999	99.7804	13239.2	34	171.86	8306.26	11	9.76187	955.554	2	6.08926	208.098	1	32.3594	2841.7	14.6794
Gprasp2	chrX:132373572-132379269	0.052481	0	0	0.169278	0	5	45.9322	3019	6	56.7515	1577	3	0.877819	38	0	0.539736	11	0	11.8805	563	0
Gria3	chrX:38754480-39031778	0	0	0	0	0	0	48.4356	1859	9	48.8795	795	0	2.26367	71	1	1.83059	30	0	1.64318	43	0
Gripap1	chrX:7367120-7397689	19.7375	18	140	8.35815	0	16	23.9041	429	1	29.7679	181	1	35.2572	549	1	31.9857	146	0	10.9624	151	2
Grpr	chrX:159951835-159987579	0	0	0	0	0	0	0.261051	9	0	0.503907	13	0	0.322473	9	0	0.186343	1	0	0.058203	1	0
Gspt2	chrX:91881407-91883900	0.929546	0	1	0.717455	0	10	13.3501	397	0	16.517	196	0	1.51159	26	1	1.54665	9	0	6.67879	123	4
Gucy2f	chrX:138513831-138631479	0	0	0	0.005589	0	0	0.16725	36	0	0.094916	8	0	0.001571	0	0	0	0	0	0.025517	4	0
Gyk	chrX:82947275-83022158	3.29502	23	66	2.50151	13	35	9.79442	836	0	6.86825	218	0	4.33458	328	0	4.06466	90	0	3.49202	227	8
Haus7	chrX:70682653-70704368	18.4432	0	91	3.58384	0	13	6.49194	92	1	5.9388	38	0	19.8831	236	1	23.9177	109	0	30.3462	327	4
Hccs	chrX:165749462-165758275	11.6541	0	211	17.4179	0	316	15.8353	923	2	11.1651	263	0	12.9698	582	0	12.4354	216	0	11.7518	475	4
Hcfc1	chrX:71188133-71211654	41.577	18	1126	23.3895	3	352	4.63151	345	1	15.4887	458	0	13.9201	712	4	36.0465	746	1	15.7335	794	8
Hdac6	chrX:7507247-7525015	67.1264	353	1519	32.5205	234	442	7.98046	736	3	9.98005	357	2	5.16458	402	1	4.3845	131	0	11.4142	777	2
Hdac8	chrX:99479978-99700487	6.50591	0	9	5.15034	0	7	8.57523	42	0	8.7872	23	0	8.10122	35	0	6.19972	4	0	6.03494	30	0
Hdx	chrX:108688812-108810688	0.009204	0	1	0	0	0	1.96534	105	0	1.34294	24	0	0.098579	4	0	0.105165	1	0	0.517349	22	0
Heph	chrX:93650774-93769823	0.18448	0	1	0.147501	0	1	2.17112	107	1	3.04737	85	0	0.921786	41	0	0.718619	19	0	46.3467	1822	5
Hmgb3	chrX:68809167-68813829	2.74982	0	13	1.65895	0	4	1.00378	15	0	0.926449	7	0	0.709334	3	0	4.96277	15	0	2.01787	28	0
Hmgn5	chrX:106199875-106208719	7.38524	3	29	2.60379	0	7	6.11801	141	0	4.77772	54	1	11.9891	234	1	23.3633	158	2	11.9081	184	1
Hnrnph2	chrX:131135824-131141593	15.0173	1	109	15.561	0	66	18.8552	99	7	17.7697	40	2	18.9013	76	4	25.6902	28	1	12.4356	46	3
Hprt	chrX:50341254-50374837	53.2703	0	318	72.4394	0	246	161.608	3624	7	90.9712	642	0	98.8141	1582	2	97.8014	502	1	96.3697	1414	9
Hs6st2	chrX:48740388-49034779	40.6371	52	779	144.346	349	1494	15.2892	938	1	20.5065	463	1	14.7324	635	4	18.867	322	0	5.15631	199	0
Hsd17b10	chrX:148436438-148438985	68.965	100	35	52.8193	1	9	38.9259	185	0	24.3928	34	0	71.0271	269	0	55.3071	50	0	136.594	418	0
Hsf3	chrX:93502205-93552579	0	0	0	0	0	0	0.04055	0	0	0.036238	2	0	0.008696	0	0	0.024121	0	0	0.630978	7	0
Htatsf1	chrX:54306746-54320359	15.5259	34	128	12.4134	20	55	33.4998	844	0	38.1678	316	0	29.829	555	0	35.0313	214	0	35.6338	609	2
Htr2c	chrX:143397055-143631820	0	0	0	0	0	0	19.9225	1007	7	20.7838	416	3	0	0	0	0	0	0	0	0	0
Huwe1	chrX:148237824-148369961	32.9168	14	1326	34.9311	6	754	18.5746	2087	8	33.1238	1330	8	26.2908	2262	9	26.4325	838	3	25.8578	2042	22
Idh3g	chrX:71024301-71032236	87.3865	91	250	53.2422	20	43	95.684	1063	18	81.2567	390	7	111.381	970	22	96.6004	352	6	121.461	977	25
Ids	chrX:67596244-67618260	15.1696	48	463	24.0974	20	500	100.294	8789	23	92.3668	3363	3	7.7979	549	2	6.30888	169	1	16.1241	988	2
Igbp1	chrX:97689629-97711464	28.6793	5	258	43.6221	3	164	31.309	753	6	21.6427	189	1	85.2415	1434	7	57.7543	418	1	53.5854	779	8
Igsf1	chrX:47135713-47150922	0	0	0	0	0	0	5.61725	273	9	8.06888	154	7	0.006236	0	0	0.044773	0	0	0.179323	1	0
Ikbkg	chrX:71638629-71699117	8.53909	33.9999	485	11.9498	27.9999	385	9.17351	1549	6	8.85911	583	0	13.5487	1742	3	11.6145	602	0	11.5118	1287	5
Il13ra1	chrX:33652133-33711256	21.1727	19	287	30.6958	14	356	3.56783	168	0	2.78949	60	0	10.2556	396	0	6.99815	109	0	12.9963	454	0
Il13ra2	chrX:143818020-143838375	0.028012	0	1	0.123302	0	0	0.224204	4	0	0.096174	0	0	1.7079	24	0	1.60041	7	0	1.18721	13	0
Il1rapl1	chrX:83992580-85360962	0	0	0	0	0	0	5.5397	183	1	4.42395	54	0	0.0182	0	0	0.016827	0	0	0.032849	1	0
Il1rapl2	chrX:134106087-135381494	0	0	0	0	0	0	1.88016	44	0	1.65701	11	0	0	0	0	0	0	0	0	0	0
Il2rg	chrX:98459725-98463545	0	0	0	0.077764	0	0	0.20363	9	0	0.500433	6	0	154.386	3508	17	87.758	739	2	3.54692	70	0
Iqsec2	chrX:148578810-148659779	5.53671	17	61	2.28094	11	3	8.46161	299	1	21.2302	346	2	1.39712	27	1	1.43922	20	0	6.23756	142	3
Irak1	chrX:71259252-71269260	31.0489	54	569	13.2948	22	239	14.4512	1259	8	12.1136	404	1	35.8877	2534	7	30.2887	831	1	31.0622	1925.77	7
Irs4	chrX:138145540-138159760	0.098856	0	4	0.036226	0	0	0.816946	67	1	1.61217	58	0	0	0	0	0	0	0	0.093718	5	0
Itgb1bp2	chrX:98644447-98648880	0.445308	0	2	0.301645	0	3	0.164501	4	0	0.264614	2	0	0.959582	19	0	0.978532	4	0	0.336202	9	0
Itm2a	chrX:104592533-104598699	0	0	0	0.306697	2	1	66.7344	1550	7	35.6167	345	0	18.5801	364	1	6.77789	42	0	45.0335	670	2
Kcnd1	chrX:7400968-7413629	1.27813	2	10	1.81229	1	13	1.43902	47	0	3.0169	33	0	0.544092	16	0	0.97365	9	0	0.64624	18	0
Kcne1l	chrX:138739295-138740741	0	0	0	0	0	0	5.43376	102	1	4.97626	41	0	0.321753	4	0	0.034325	0	0	0.589665	11	0
Kctd12b	chrX:150119696-150130823	5.18908	0	157	3.58884	0	58	2.10657	204	2	2.04545	72	0	5.33083	336	2	5.39032	136	0	11.8435	763	6
Kdm5c	chrX:148667772-148708897	33.9247	274	556	21.5864	238	333	7.03567	451	136	12.8675	310	92	18.3957	762	349	26.8775	502	155	18.0749	711	253
Kdm6a	chrX:17739792-17856484	9.35561	23	22	22.4751	72	106	10.2636	170	61	10.6457	74	20	21.6841	320	167	35.0807	134	99	16.58	221	99
Kif4	chrX:97821403-97922610	20.1609	26	499	2.59851	0	60	0.493244	44	0	0.369697	5	0	4.57929	349	1	37.2721	1057	1	4.75955	263	19
Kir3dl1	chrX:133052537-133068847	0	0	0	0	0	0	0	0	0	0	0	0	0	0	0	0	0	0	0	0	0
Kir3dl2	chrX:132982645-133003580	0	0	0	0	0	0	0.109321	1	0	0.083739	0	0	0	0	0	0	0	0	0	0	0
Kis2	chrX:50095739-50097770	0	0	0	0	0	0	0.00654	0	0	0	0	0	0.008416	1	0	0.023343	1	0	0	0	0
Klf8	chrX:149672587-149830677	0.079016	0	0	0.321767	0	6	1.77923	106	2	1.51467	51	0	1.29844	68	0	0.621985	14	0	1.94664	98	0
Klhl13	chrX:22796396-22942179	0	0	0	0	0	0	29.5332	868	3	25.5574	266	1	2.99654	61	1	3.03909	28	0	14.1337	270	3
Klhl15	chrX:91480268-91518854	1.97188	0	2	3.90527	0	8	3.94939	42	0	5.00607	21	0	3.13681	23	0	3.40902	5	0	3.52598	27	0
Klhl34	chrX:154256366-154258301	0	0	0	0	0	0	14.4611	301	2	16.7293	114	0	0	0	0	0	0	0	0.125043	2	0
Klhl4	chrX:111588128-111674307	0	0	0	0	0	0	11.7888	674	1	7.92233	147	0	1.20049	66	0	0.640885	11	1	3.64451	170	0
L1cam	chrX:71099118-71126173	74.5064	6	1642	62.9858	0	1041	8.33838	482	2	32.0321	828	5	1.49777	71	0	0.939982	19	0	0.553771	23	0
Lage3	chrX:71597500-71598957	16.6851	1	47	14.0842	0	50	13.5154	86	0	7.64951	27	0	34.3404	189	1	21.975	66	0	24.1247	101	1
Lamp2	chrX:35758240-35809632	126.737	46	1486	381.911	28	3652	47.4677	1917	2	38.8839	555	0	82.6227	2829	4	76.1083	1033	1	182.681	5546	22
Lancl3	chrX:8777098-8845211	0.010048	0	0	0.029462	0	0	1.52478	108	0	3.07024	94	0	0.235939	11	0	0.344436	9	0	1.5196	84	0
Las1l	chrX:93130651-93152298	25.6817	4	424	20.1908	1	249	20.9121	1058	4	19.9018	367	0	26.8382	1033	5	27.3142	387	1	23.0746	733	9
Ldoc1	chrX:58962790-58964125	0	0	0	0	0	0	1.4256	24	0	4.02017	24	0	0.027176	0	0	0.075379	1	0	0.117721	1	0
Lhfpl1	chrX:141724901-141783437	0	0	0	0	0	0	0.273956	16	0	0.204019	2	0	0.107713	4	0	0.135802	0	0	0.20148	7	0
LOC100503280	chrX:72212182-72214464	0	0	0	0	0	0	0.016101	0	0	0.021583	0	0	0.072513	0	0	0.086199	1	0	0.022436	0	0
LOC434825	chrX:99447989-99453028	0.024014	0	0	0	0	0	0.023065	1	0	0.020612	1	0	0	0	0	0	0	0	0.010713	0	0
Lonrf3	chrX:33868403-33906851	0.010423	0	0	0.015277	0	2	5.02029	573	2	4.77718	227	0	0.188924	22	0	0.095276	1	0	2.57601	223	5
Lpar4	chrX:104115963-104129238	0	0	0	0	0	0	1.12338	80	1	0.580103	22	0	0.221214	11	0	0.074053	2	0	2.57735	128	1
Lrch2	chrX:143906236-143988624	0.897295	0	13	0.38504	0	6	9.37489	445	1	6.52767	137	0	0.401205	13	0	0.175052	1	0	7.37153	240	0
Luzp4	chrX:145317118-145358682	0	0	0	0	0	0	0	0	0	0	0	0	0	0	0	0	0	0	0.009144	0	0
Magea1	chrX:151523061-151524333	0	0	0	0	0	0	0	0	0	0	0	0	0.014389	0	0	0	0	0	0	0	0
Magea10	chrX:69627208-69632197	0	0	0	0	0	0	0	0	0	0	0	0	0	0	0	0	0	0	0.24711	7	3
Magea2	chrX:151461743-151467835	0	0	0	0	0	0	0	0	0	0	0	0	0	0	0	0	0	0	0	0	0
Magea3	chrX:151383005-151384112	0	0	0	0	0	0	0	0	0	0	0	0	0	0	0	0	0	0	0	0	0
Magea4	chrX:69467355-69468303	0	0	0	0	0	0	0	0	0	0	0	0	0	0	0	0	0	0	0	0	0
Magea5	chrX:151487603-151496096	0	0	0	0	0	0	0	0	0	0	0	0	0	0	0	0	0	0	0	0	0
Magea6	chrX:151358554-151360658	0	0	0	0	0	0	0	0	0	0	0	0	0	0	0	0	0	0	0	0	0
Magea8	chrX:151420317-151430393	0	0	0	0	0	0	0	0	0	0	0	0	0	0	0	0	0	0	0	0	0
Mageb1	chrX:88577093-88578236	0	0	0	0	0	0	0	0	0	0	0	0	0	0	0	0	0	0	0	0	0
Mageb1	chrX:89260529-89261672	0	0	0	0	0	0	0	0	0	0	0	0	0	0	0	0	0	0	0	0	0
Mageb16	chrX:76868569-76916774	0	0	0	0	0	0	0	0	0	0	0	0	0	0	0	0	0	0	0	0	0
Mageb16-ps1	chrX:140987300-140990782	0	0	0	0	0	0	0	0	0	0	0	0	0	0	0	0	0	0	0	0	0
Mageb18	chrX:89364217-89844911	0	0	0	0	0	0	0	0	0	0.016379	0	0	0	0	0	0	0	0	0.093644	3	0
Mageb2	chrX:88577243-88578236	0	0	0	0	0	0	0	0	0	0	0	0	0	0	0	0	0	0	0	0	0
Mageb2	chrX:89260529-89261522	0	0	0	0	0	0	0	0	0	0	0	0	0	0	0	0	0	0	0	0	0
Mageb4	chrX:83495594-83501558	0	0	0	0	0	0	0	0	0	0	0	0	0	0	0	0	0	0	0	0	0
Mageb5	chrX:89024946-89028315	0	0	0	0	0	0	0	0	0	0	0	0	0	0	0	0	0	0	0	0	0
Maged1	chrX:91780812-91787413	115.304	68	675	104.777	33	497	122.012	2558	8	181.614	1625	3	16.4713	322	1	16.5906	101	1	171.047	2543	11
Maged2	chrX:147240963-147248882	39.916	0	113	32.8919	0	99	28.9527	447	0	26.9112	137	0	11.7123	101	0	13.5389	40	0	71.6823	768	3
Magee1	chrX:102315734-102319250	17.8337	1	201	15.9162	1	76	24.2889	671	6	63.9764	552	6	1.71827	29	5	1.45556	7	1	3.10298	44	10
Magee2	chrX:102050290-102052606	0	0	0	0	0	0	3.36667	55	0	4.73295	40	0	0.101932	2	0	0	0	0	0.220771	5	0
Mageh1	chrX:149470708-149472106	0.999864	0	6	0.825338	0	0	41.4043	524	2	25.6926	81	2	8.23809	47	0	4.49862	17	0	31.852	257	2
Magix	chrX:7250291-7258377	0.058238	0	0	0.064048	0	1	0.261036	8	0	0.262435	6	0	0.293903	6	0	0.199641	2	0	1.65217	36	1
Magt1	chrX:103163423-103207238	15.7369	75	327	38.8838	96	664	6.34059	528	2	5.95886	233	1	22.5328	1648	0	23.5578	684	0	26.2041	1619	2
Mamld1	chrX:68303430-68407892	0.546595	4	9	0.331019	0	7	3.92595	199	1	8.20003	160	0	1.11115	56	0	1.80583	22	0	15.6006	524	3
Maoa	chrX:16196823-16264938	25.0338	0	245	24.2917	0	219	17.2528	853	4	13.2908	271	0	2.42177	74	0	2.97588	28	0	16.6872	554	5
Maob	chrX:16286406-16394492	0	0	0	0	0	0	13.1576	573	2	14.0753	205	3	0.926275	25	0	0.15454	1	0	18.6592	520	2
Map3k15	chrX:156426364-156561283	1.27456	0	20.3758	0.816079	0	5.7162	0.487247	14.189	0	0.500042	9.3393	0	1.42085	42.6514	0	0.874577	17.3289	0	0.661645	14.0822	1.17554
Mbnl3	chrX:48466670-48559009	0.882142	0	40	1.20245	1	54	0.05366	9	0	0.030287	2	0	4.51534	609	4	8.22519	415	1	2.31013	261	4
Mbtps2	chrX:153985753-154036647	6.73668	1	177	14.0093	0	192	8.53864	607	2	8.65596	230	1	6.22673	366	0	4.00208	99	0	9.25191	520	5
Mcart6	chrX:133515654-133572841	0.624941	4	16	1.42944	2	23	3.06534	227.001	1	2.72023	74.0009	0	26.1924	1140	3	8.20341	164	1	0.897749	45	0
Mcf2	chrX:57309132-57400820	0	0	0	0	0	0	4.89	277	1	3.96589	74	0	0.243571	8	0	0.162643	1	0	0.74247	17	0
Mcts1	chrX:35953834-35966699	18.0819	1	18	26.8894	1	24	64.6022	287	1	39.4669	77	0	71.0856	316	2	39.0413	89	1	44.1943	133	0
Mecp2	chrX:71272160-71330975	9.51545	22	367	15.7862	29	333	18.3694	2243	2	21.2783	1074	4	9.84114	1011	3	8.90541	333	1	9.40006	762	3
Med12	chrX:98469429-98494273	7.81973	4	144	7.40412	0	74	2.98217	161	0	5.10585	125	2	13.636	604	0	18.0777	325	0	10.4638	378	4
Med14	chrX:12252496-12339099	14.8989	4	199	17.7669	10	239	8.29705	375	6	15.5141	267	6	9.43688	403	4	12.6176	248	0	10.0518	406	5
Mid1	chrX:166123178-166365601	29.1469	22	65	17.4122	14	35	0.653703	7	0	1.44921	6	0	0.53872	3	0	1.22489	7	0	3.29215	24	1
Mid1ip1	chrX:10294490-10296828	78.8149	1	383	26.3075	0	46	42.6348	647	2	42.6639	214	1	11.6161	104	0	22.314	75	0	95.8767	1057	4
Mid2	chrX:137212566-137302254	4.28863	10	74	11.1738	10	160	8.35115	519	3	8.47313	172	0	1.98759	75	0	2.26347	39	0	7.31187	303	0
Mir105	chrX:69836838-69836918	0	0	0	0	0	0	0	0	0	0	0	0	0	0	0	0	0	0	17.6504	0	0
Mir106a	chrX:50095679-50095744	0	0	0	0	0	0	0	0	0	0	0	0	0	0	0	0	0	0	0	0	0
Mir1264	chrX:143445143-143445229	0	0	0	0	0	0	0	0	0	0	0	0	0	0	0	0	0	0	0	0	0
Mir1298	chrX:143499447-143499545	0	0	0	0	0	0	0	0	0	0	0	0	0	0	0	0	0	0	0	0	0
Mir138-2	chrX_random:1126526-1126597	0	0	0	0	0	0	0	0	0	0	0	0	0	0	0	0	0	0	0	0	0
Mir188	chrX:6825114-6825182	0	0	0	0	0	0	0	0	0	0	0	0	0	0	0	0	0	0	0	0	0
Mir18b	chrX:50095507-50095590	0	0	0	0	0	0	0	0	0	29.128	1	0	0	0	0	0	0	0	0	0	0
Mir1906-1	chrX:86004812-86004892	0	0	0	0	0	0	0	0	0	0	0	0	0	0	0	0	0	0	0	0	0
Mir1912	chrX:143443983-143444070	0	0	0	0	0	0	0	0	0	0	0	0	0	0	0	0	0	0	0	0	0
Mir19b-2	chrX:50095159-50095243	0	0	0	0	0	0	0	0	0	0	0	0	0	0	0	0	0	0	0	0	0
Mir201	chrX:65241270-65241336	0	0	0	0	0	0	0	0	0	0	0	0	0	0	0	0	0	0	0	0	0
Mir20b	chrX:50095289-50095369	0	0	0	0	0	0	0	0	0	0	0	0	0	0	0	0	0	0	0	0	0
Mir2137	chrX:70237417-70237483	0	0	0	0	0	0	0	0	0	0	0	0	0	0	0	0	0	0	0	0	0
Mir221	chrX:18723419-18723514	0	0	0	0	0	0	12.6133	0	0	0	0	0	0	0	0	0	0	0	26.3645	0	0
Mir222	chrX:18724018-18724097	0	0	0	0	0	0	0	0	0	0	0	0	0	0	0	0	0	0	0	0	0
Mir223	chrX:93438155-93438265	0	0	0	0	0	0	3e-06	0	0	0	0	0	0	0	0	0	0	0	1e-06	0	0
Mir224	chrX:69506369-69506451	0	0	0	0	0	0	0	0	0	0	0	0	0	0	0	0	0	0	0	0	0
Mir3110	chrX:35563617-35563697	0	0	0	0	0	0	0	0	0	0	0	0	0	0	0	0	0	0	0	0	0
Mir3112	chrX:130609854-130609936	35.6841	0	0	0	0	0	34.2732	2	0	61.2572	0	0	102.903	4	0	81.5497	1	0	95.518	3	0
Mir322	chrX:50407431-50407526	0	0	0	0	0	0	0	0	0	0	0	0	0	0	0	0	0	0	0	0	0
Mir3473	chrX:159312849-159312927	0	0	0	0	0	0	0	0	0	0	0	0	0	0	0	0	0	0	0	0	0
Mir3475	chrX:136845486-136845551	0	0	0	0	0	0	0	0	0	0	0	0	0	0	0	0	0	0	0	0	0
Mir351	chrX:50406431-50406530	0	0	0	0	0	0	0.091366	0	0	0	0	0	0	0	0	0	0	0	0	0	0
Mir362	chrX:6819108-6819172	0	0	0	0	0	0	0	0	0	0	0	0	0	0	0	0	0	0	0	0	0
Mir363	chrX:50094869-50094944	0	0	0	0	0	0	0	0	0	0	0	0	85.9091	0	0	59.5718	0	0	0	0	0
Mir374	chrX:100768398-100768493	0	0	0	0	0	0	157.666	0	0	202.896	0	0	8.11512	0	0	2e-06	0	0	8.78818	0	0
Mir374c	chrX:100768423-100768472	0	0	0	0	0	0	0.001373	0	0	0.000671	0	0	0	0	0	583.047	0	0	0	0	0
Mir384	chrX:102539620-102539708	0	0	0	0	0	0	85.56	0	0	0	0	0	0	0	0	0	0	0	0	0	0
Mir421	chrX:100768259-100768335	0	0	0	0	0	0	126.077	0	0	126.753	0	0	40.5575	0	0	56.2476	0	0	43.9213	0	0
Mir448	chrX:143592752-143592864	0	0	0	0	0	0	0	0	0	0	0	0	0	0	0	0	0	0	0	0	0
Mir450-1	chrX:50401330-50401421	0	0	0	0	0	0	0	0	0	0	0	0	0	0	0	0	0	0	0	0	0
Mir450-2	chrX:50401475-50401544	0	0	0	0	0	0	0	0	0	0	0	0	0	0	0	0	0	0	0	0	0
Mir450b	chrX:50401173-50401255	0	0	0	0	0	0	0	0	0	0	0	0	0	0	0	0	0	0	0	0	0
Mir452	chrX:69507562-69507647	0	0	0	0	0	0	0	0	0	0	0	0	0	0	0	0	0	0	0	0	0
Mir463	chrX:64052397-64052472	0	0	0	0	0	0	0	0	0	0	0	0	0	0	0	0	0	0	0	0	0
Mir465	chrX:64092226-64092300	0	0	0	0	0	0	0	0	0	0	0	0	0	0	0	0	0	0	0	0	0
Mir465b-1	chrX:64088938-64089017	0	0	0	0	0	0	0	0	0	0	0	0	0	0	0	0	0	0	0	0	0
Mir465b-2	chrX:64082376-64082455	0	0	0	0	0	0	0	0	0	0	0	0	0	0	0	0	0	0	0	0	0
Mir465c-1	chrX:64079129-64079210	0	0	0	0	0	0	0	0	0	0	0	0	0	0	0	0	0	0	0	0	0
Mir465c-2	chrX:64085691-64085772	0	0	0	0	0	0	0	0	0	0	0	0	0	0	0	0	0	0	0	0	0
Mir470	chrX:64067125-64067200	0	0	0	0	0	0	0	0	0	0	0	0	0	0	0	0	0	0	0	0	0
Mir471	chrX:64045769-64045836	0	0	0	0	0	0	0	0	0	0	0	0	0	0	0	0	0	0	0	0	0
Mir500	chrX:6814808-6814900	0	0	0	0	0	0	0	0	0	0	0	0	0	0	0	0	0	0	0	0	0
Mir501	chrX:6818368-6818477	0	0	0	0	0	0	0	0	0	0	0	0	0	0	0	0	0	0	0	0	0
Mir503	chrX:50407160-50407231	0	0	0	0	0	0	0	0	0	0	0	0	0	0	0	0	0	0	0	0	0
Mir504	chrX:56350834-56350913	0	0	0	0	0	0	0	0	0	0	0	0	0	0	0	0	0	0	0	0	0
Mir505	chrX:57647577-57647667	0	0	0	0	0	0	0	0	0	0	0	0	0	0	0	0	0	0	0	0	0
Mir509	chrX:65263279-65263354	0	0	0	0	0	0	0	0	0	0	0	0	0	0	0	0	0	0	0	0	0
Mir5116	chrX:53841028-53841091	5.7e-05	0	0.347858	0	0	0	2.6e-05	4.62419	0	2.3e-05	0	0	1.2e-05	0	0	0.000815	2.02702	0	3e-06	0	0
Mir5132	chrX:71268866-71268937	66.4488	0	0	0	0	0	42.5477	0	0	0	0	0	109.497	0	0	0	0	0	0	0	0
Mir532	chrX:6825527-6825623	0	0	0	0	0	0	0	0	0	0	0	0	0	0	0	0	0	0	0	0	0
Mir542	chrX:50402579-50402664	0	0	0	0	0	0	0	0	0	0	0	0	0	0	0	0	0	0	0	0	0
Mir547	chrX:65241548-65241626	0	0	0	0	0	0	0	0	0	0	0	0	0	0	0	0	0	0	0	0	0
Mir672	chrX:101311513-101311613	0	0	0	0	0	0	0	0	0	0	0	0	0	0	0	0	0	0	0	0	0
Mir676	chrX:97576435-97576524	0	0	0	0	0	0	0	0	0	0	0	0	0	0	0	0	0	0	0	0	0
Mir680-2	chrX:140732332-140732442	0	0	0	0	0	0	0	0	0	0	0	0	0	0	0	0	0	0	0	0	0
Mir684-1	chrX:7330214-7330299	0	0	0	0	0	0	0	0	0	0	0	0	0	0	0	0	0	0	0	0	0
Mir717	chrX:49775583-49775692	0	0	0	0	0	0	0	0	0	0	0	0	0	0	0	0	0	0	0	0	0
Mir718	chrX:71269187-71269275	0	0	0	0	0	0	8.76282	0	0	0	0	0	0	0	0	0	0	0	0	0.231229	0
Mir741	chrX:64049979-64050050	0	0	0	0	0	0	0	0	0	0	0	0	0	0	0	0	0	0	0	0	0
Mir742	chrX:64033547-64033612	0	0	0	0	0	0	0	0	0	0	0	0	0	0	0	0	0	0	0	0	0
Mir743	chrX:64029931-64029993	0	0	0	0	0	0	0	0	0	0	0	0	0	0	0	0	0	0	0	0	0
Mir743b	chrX:64030430-64030507	0	0	0	0	0	0	0	0	0	0	0	0	0	0	0	0	0	0	0	0	0
Mir764	chrX:143436801-143436909	0	0	0	0	0	0	0	0	0	0	0	0	0	0	0	0	0	0	0	0	0
Mir767	chrX:69835326-69835433	0	0	0	0	0	0	0	0	0	0	0	0	0	0	0	0	0	0	0	0	0
Mir871	chrX:64063602-64063679	0	0	0	0	0	0	0	0	0	0	0	0	0	0	0	0	0	0	0	0	0
Mir878	chrX:64054682-64054760	0	0	0	0	0	0	0	0	0	0	0	0	0	0	0	0	0	0	0	0	0
Mir880	chrX:64053704-64053782	0	0	0	0	0	0	0	0	0	0	0	0	0	0	0	0	0	0	0	0	0
Mir881	chrX:64055118-64055196	0	0	0	0	0	0	0	0	0	0	0	0	0	0	0	0	0	0	0	0	0
Mir883a	chrX:64033932-64034008	0	0	0	0	0	0	0	0	0	0	0	0	0	0	0	0	0	0	0	0	0
Mir883b	chrX:64043064-64043142	0	0	0	0	0	0	0	0	0	0	0	0	0	0	0	0	0	0	0	0	0
Mir92-2	chrX:50095014-50095105	0	0	0	0	0	0	0	0	0	0	0	0	0	0	0	0	0	0	0	0	0
Mir98	chrX:148347756-148347864	0	0	0	0	0	0	0	0	0	0	0	0	0	0	0	0	0	0	0	0	0
Mirlet7f-2	chrX:148346888-148346971	0	0	0	0	0	0	0	0	0	0	0	0	0	0	0	0	0	0	0	0	0
Mmgt1	chrX:53838688-53851096	13.8286	7	426.652	27.0169	0	548	20.9132	2024.38	19	16.7923	608	4	10.8822	806	12	11.4689	313.973	7	20.5386	1312	31
Morc4	chrX:136356173-136406193	4.53753	0	116	7.05322	0	131	1.05018	96	0	1.09998	34	0	0.169484	15	0	0.240427	2	0	7.08265	416	3
Morf4l2	chrX:133267489-133278225	56.151	6	121.93	121.749	6	28	82.8413	859	1	46.216	160.767	0	42.8504	295.15	0	51.9161	190	0	79.0735	450.536	0.999988
Mospd1	chrX:50698197-50723669	2.93915	0	22	6.43224	0	17	4.84373	76	1	3.26717	12	0	5.18069	53	1	12.5254	61	0	8.12537	85	0
Mospd2	chrX:161376140-161418267	11.7882	0	94	19.0136	0	57	8.09572	190	0	5.69588	38	0	12.353	189	0	10.6676	67	0	12.2834	164	0
Mpp1	chrX:72355071-72376288	52.1171	0	398	18.8221	0	125	17.1473	367	2	15.4076	121	0	31.9426	423	1	129.91	776	2	31.2157	439	0
Msl3	chrX:165092049-165111834	30.8673	1	219	34.5019	38	71	13.6454	305	0	10.0736	75	0	28.7839	436	0	31.157	163	0	25.2819	323	5
Msn	chrX:93291383-93363892	329.637	896	4999	202.639	1306	1578	4.29029	260	1	10.6913	270	0	161.966	8859	21	117.818	2385	2	38.7751	1744	5
Mtap7d2	chrX:155852509-155936879	0.961561	0	21	0.239954	0	4	42.2013	2795	6	60.2932	1525	4	0.033713	3	0	0.011689	1	0	0.282944	12	2
Mtap7d3	chrX:54051129-54075502	0.129673	0	2	0.316911	0	3	0.046128	2	0	0.024734	0	0	0.848784	17	0	0.493906	7	0	2.41687	54	0
Mtcp1	chrX:72650185-72661882	6.48313	7	20	6.40746	11	6	14.2892	166	0	8.91087	28	0	23.8416	242	3	31.2506	125	2	25.2086	228	3
Mtm1	chrX:68463941-68568470	2.83533	1	47	9.27426	6	78	4.43963	207	1	2.84442	54	0	7.34101	266	1	4.9609	72	1	5.87409	177	0
Mtmr1	chrX:68617934-68672371	6.59136	0	98	15.186	0	165	13.7058	749	2	11.4453	227	0	17.8027	817	2	11.7502	204	0	10.1567	392	3
Mum1l1	chrX:135744582-135772874	0.300345	3	9	1.1146	4	12	2.23081	203	0	1.5746	49	0	0.158438	14	0	0.064351	3	0	11.7153	731	3
Mycs	chrX:5044021-5046383	0	0	0	0	0	0	0	0	0	0	0	0	0	0	0	0	0	0	0.007717	0	0
Naa10	chrX:71162208-71167283	34.5525	0	45	15.0324	0	5	14.9187	60	1	10.172	27	0	27.2258	123	0	25.9057	42	0	23.646	63	0
Nap1l2	chrX:100379397-100382003	0	0	0	0	0	0	72.5484	1607	1	69.2844	735	1	0.025609	1	0	0.035516	1	0	1.71946	23	0
Nap1l3	chrX:119508169-119510994	0.925811	2	17	3.71763	15	40	35.9011	1865	5	32.3116	793	2	0.49875	21	0	0.634733	14	0	1.83004	74	2
Ncrna00086	chrX:53627762-53631647	0.065268	0	0	0.05742	0	0	5.03588	375	0	3.49572	91	0	0.166704	9	0	0.089495	1	0	4.15802	190	2
Ndp	chrX:16462647-16488890	0	0	0	0	0	0	8.08116	291	9	6.22463	65	0	0	0	0	0	0	0	3.97899	84	2
Ndufa1	chrX:34727583-34731233	199.994	0	0	10.6156	0	0	166.599	0	0	81.2488	1	0	188.251	0	0	88.6179	0	0	186.02	0	0
Ndufb11	chrX:20192451-20194690	76.8756	3	75.0001	62.3494	0	3	84.9993	222	2	44.6236	57.0001	2	103.478	240	4	69.7168	63.0001	2	82.6536	125	2
Ngfrap1	chrX:132804791-132806517	258.52	2	869	124.613	0	215	218.021	2643	6	167.882	748	1	33.2263	297	1	79.6827	268	0	136.451	1267	1
Nhs	chrX:158274199-158597722	1.4536	0	36	5.41933	0	88	1.12413	63	0	1.55531	30	0	0.210546	3	0	0.250284	2	0	0.811356	29	0
Nhsl2	chrX:99044723-99287394	0.939028	21	45	0.917496	12	15	3.54579	564	2	6.91999	476	6	0.802608	91.0009	2	0.929257	47	0	2.36217	272	0
Nkap	chrX:34666757-34690741	5.22631	0	110	6.81204	0	194	5.10216	513	2	4.65173	190	1	6.55387	495	0	7.14946	208	0	7.28216	525	3
Nkrf	chrX:34427536-34442894	3.88951	0	22	5.59559	0	33	16.6371	242	2	19.0261	114	0	6.28373	69	1	7.11939	38	0	4.75962	52	0
Nlgn3	chrX:98494517-98516689	0.091339	0	2	0.104152	0	0	9.19515	464	0	18.5369	358	0	0.438994	19	0	0.568234	6	0	1.74315	50	0
Nono	chrX:98624989-98643932	23.5097	0	71	17.2143	0	16	11.8504	189	1	9.63604	68	0	34.0949	404	0	30.9951	121	0	27.7013	332	1
Nox1	chrX:130621684-130646247	0	0	0	0	0	0	0.056202	1	0	0.021525	0	0	0.247948	8	0	0.085967	1	0	0.05594	1	0
Nr0b1	chrX:83437113-83441283	0	0	0	0	0	0	0.037571	1	0	0.040291	1	0	0.019338	1	0	0	0	0	7.58096	127	0
Nrk	chrX:135448968-135543629	0	0	0	0	0	0	0.089695	12	1	0.791552	40	0	0.004809	1	0	0	0	0	0.143216	13	0
Nsdhl	chrX:70163859-70203867	13.6217	0	108	10.2473	1	107	13.5994	323	3	14.8097	138	0	8.94806	166	0	9.46609	67	0	28.9796	495	5
Nudt10	chrX:5745814-5750109	0	0	0	0.070821	0	0	11.9551	152	0	9.40613	34	0	0.04972	0	0	0.055163	0	0	2.20758	20	1
Nudt11	chrX:5624624-5631869	0.015432	0	0	0	0	0	13.3445	374	1	13.0999	168	0	0.063574	1	0	0.0529	0	0	3.80719	84	0
Nup62cl	chrX:136542211-136597107	0	0	0	0	0	0	0.361817	3	0	0.173219	1	0	0.049883	0	0	0.13836	2	0	4.44763	23	0
Nxf2	chrX:131479069-131499293	0	0	0	0	0	0	0.044098	3	0	0.044334	1	0	0.191508	12	0	0.196737	4	0	0.898696	37	1
Nxf3	chrX:132606637-132619794	0.013458	0	1	0	0	0	0.025852	2	0	0.011551	0	0	0.011088	1	0	0.169158	4	0	0.426285	25	0
Nxf7	chrX:132114325-132128394	0	0	0	0	0	0	0.360099	12	0	0.173775	2	0	0.06487	0	0	0.179932	2	0	0.140501	0	0
Nxt2	chrX:138662479-138674235	4.9958	0	82	8.29793	0	87	35.4935	1951	5	18.569	382	1	6.89873	304	1	5.63316	91	1	12.6347	463	0
Nyx	chrX:13044797-13066439	0.010927	0	0	0.048059	0	1	0.146924	21	1	0.225086	12	0	0.229568	17	3	0.212252	8	0	0.448469	33	1
Obp1a	chrX:75330843-75336713	0	0	0	0	0	0	0	0	0	0	0	0	0	0	0	0	0	0	0	0	0
Ocrl	chrX:45265632-45319043	7.17117	0	266	12.3596	0	309	14.8752	1546	4	19.4056	740	0	5.6798	438	1	5.94852	176	1	13.7374	986	6
Odz1	chrX:39885569-40627963	0	0	0	0	0	0	3.28543	274	1	9.32677	316	1	0	0	0	0	0	0	0.036756	2	0
Ofd1	chrX:162827964-162878636	7.10931	41	128	6.40275	9	88	2.56867	191	0	2.89643	89	1	6.51277	361	1	5.42239	121	0	5.32792	269	11
Ogt	chrX:98835402-98879690	25.5479	0	605	48.5248	1	815	73.1334	4880	7	62.537	1526	6	140.495	7339	15	95.4774	1846	2	105.132	4543	12
Olfr1320	chrX:47036680-47037640	0	0	0	0	0	0	0	0	0	0	0	0	0	0	0	0	0	0	0	0	0
Olfr1321	chrX:47080149-47081109	0	0	0	0	0	0	0	0	0	0	0	0	0	0	0	0	0	0	0	0	0
Olfr1322	chrX:47238645-47239578	0	0	0	0	0	0	0	0	0	0	0	0	0	0	0	0	0	0	0	0	0
Olfr1323	chrX:47362482-47363412	0	0	0	0	0	0	0	0	0	0	0	0	0	0	0	0	0	0	0	0	0
Olfr1324	chrX:47778672-47779671	0	0	0	0	0	0	0	0	0	0	0	0	0	0	0	0	0	0	0	0	0
Olfr1325	chrX:71839666-71840614	0	0	0	0	0	0	0	0	0	0	0	0	0	0	0	0	0	0	0	0	0
Ophn1	chrX:95752853-96086324	2.68414	0	52	3.83235	0	80	10.963	720	1	10.5565	240	1	0.808689	48	0	0.938428	15	0	8.47611	332	6
Opn1mw	chrX:71372804-71396094	0	0	0	0.053887	0	0	0.223318	5	0	0.252089	2	0	0.060496	3	0	0	0	0	0.016378	1	0
Otc	chrX:9829484-9898150	0.018111	0	0	0	0	0	0.040587	3	0	0	0	0	0.007461	0	0	0	0	0	0.355505	6	0
Ott	chrX:144427535-144467717	0	0	0	0	0	0	0	0	0	0	0	0	0	0	0	0	0	0	0	0	0
Ott	chrX:144615266-144789273	0	0	0	0	0	0	0	0	0	0	0	0	0	0	0	0	0	0	0	0	0
Ott	chrX:145522857-145739546	0	0	0	0	0	0	0	0	0	0	0	0	0	0	0	0	0	0	0	0	0
Ott	chrX:145532494-145572695	0	0	0	0	0	0	0	0	0	0	0	0	0	0	0	0	0	0	0	0	0
Ott	chrX:145882159-145922327	0	0	0	0	0	0	0	0	0	0	0	0	0	0	0	0	0	0	0	0	0
Ott	chrX_random:562213-602417	0	0	0	0	0	0	0	0	0	0	0	0	0	0	0	0	0	0	0	0	0
Otud5	chrX:7418956-7451984	28.1066	8	64	20.7526	10	12	22.6999	100	1	21.9251	28	0	52.6022	202	2	96.5355	172	1	30.3648	90	4
Otud6a	chrX:97624351-97625224	0	0	0	0	0	0	0.017837	0	0	0	0	0	0.11476	1	0	0	0	0	0.074567	0	0
P2ry10	chrX:104284673-104300309	0	0	0	0	0	0	0.031896	5	0	0	0	0	55.3484	2392	16	15.9863	238	0	0.558753	26	1
P2ry4	chrX:97785492-97790208	0	0	0	0	0	0	0.025435	4	0	0.007577	0	0	0.003636	1	0	0.010086	0	0	0.023629	3	0
Pabpc5	chrX:117040804-117043774	0	0	0	0	0	0	1.39871	86	0	0.905154	19	0	0.041375	0	0	0	0	0	0.268839	10	0
Pak3	chrX:139953133-140232339	3.04423	3	128	8.17671	1	223	25.7814	3266	14	21.7378	1026	5	0.175148	14	0	0.058725	2	0	19.6533	1643	5
Pbsn	chrX:75083236-75098839	0	0	0	0	0	0	0	0	0	0	0	0	0	0	0	0	0	0	0	0	0
Pcdh11x	chrX:117403935-118020059	0	0	0	0	0	0	4.26342	178	0	4.6545	86	0	0	0	0	0	0	0	0.311658	9	0
Pcdh19	chrX:130117399-130223532	2.17404	23	76	6.59302	22	104	2.80143	398	1	5.36931	311	1	0.018562	2	0	0.008581	0	0	0.529328	43	1
Pcsk1n	chrX:7496947-7501536	0	0	0	0.055045	0	0	92.0416	3269	8	98.7046	1415	4	0	0	0	0	0	0	0.087656	3.44657	0
Pcyt1b	chrX:90900201-90995287	2.53413	2	68	2.94144	4	48	12.8273	1095	3	14.3723	509	2	0.899057	64	0	12.7701	325	0	3.72803	198	0
Pdha1	chrX:156560150-156576268	68.217	1	1153.62	81.2708	1	642.284	110.029	6038.81	19	101.67	2079.66	6	55.5206	2297.35	2	58.3724	876.671	3	156.562	5672.92	15.8245
Pdk3	chrX:91009954-91077434	21.5081	36	161	20.1173	3	38	13.9714	348	0	15.4109	144	0	12.6957	239	0	19.7562	135	0	11.6257	178	4
Pdzd11	chrX:97818244-97821246	45.3783	53	125	25.3173	3	22	36.5483	385	0	27.7421	133	0	33.297	321	0	49.7506	186	0	32.8999	263	4
Pdzd4	chrX:71038695-71070308	13.3873	7	170	6.81337	0	43	43.3072	1635	8	33.1621	432	0	2.46155	76	0	1.18889	9	0	3.09452	68	1
Pet2	chrX:86649186-86655028	0	0	0	0	0	0	0.015025	0	0	0.016113	0	0	0.007734	0	0	0.010725	0	0	0.037687	1	0
Pfkfb1	chrX:147024463-147078403	2.28772	2	19	0.974366	0	10	0.574912	16	0	0.358939	3	0	2.95909	63	0	2.6703	14	0	15.6933	270	2
Pgk1	chrX:103382462-103399038	2.26669	0	11	0.582752	0	4	7.81051	170	0	6.17765	87	0	4.58229	88	0	2.40315	22	0	4.00323	62	0
Pgr15l	chrX:94267934-94277443	0	0	0	0	0	0	0.242566	27	0	0.272512	11	0	0	0	0	0	0	0	0.022534	0	0
Pgrmc1	chrX:34138219-34146074	58.6284	1	538	77.5599	2	389	187.167	5676	17	161.494	2165	4	34.126	864	5	38.3634	389	0	130.677	2730	7
Phex	chrX:153596617-153853218	0.018484	0	0	0.018062	0	0	0.1795	25	0	0.259127	16	0	0.053302	4	0	0.01408	2	0	2.97407	242	0
Phf16	chrX:20037652-20095022	2.53464	0	16	2.9688	0	23	3.19321	101	0	2.82539	31	0	2.71892	58	0	6.93969	54	0	8.04025	151	0
Phf6	chrX:50265442-50310120	16.6071	0	219	33.6673	0	417	12.2887	547	0	8.54176	153	1	20.1534	656	0	18.5749	230	1	13.7249	413	4
Phf8	chrX:147955214-148068400	4.98717	13	123	5.87844	3	122	3.02774	183	0	6.27673	142	0	6.24564	298	0	7.33418	153	0	7.48253	319	6
Phka1	chrX:99709313-99839585	8.18117	0	247	8.84975	2	156	4.49739	497	2	6.62088	246	1	4.08073	364	4	2.81313	87	0	5.86154	450	3
Phka2	chrX:156940097-157036810	6.73526	0	120	5.99695	0	50	5.07074	333	0	6.44552	170	1	7.11801	304	1	8.61	160	1	10.5505	415	4
Piga	chrX:160857718-160871847	3.17285	0	70	3.00431	0	23	4.28894	190	1	3.52711	63	0	6.69884	275	1	20.4815	269	0	9.63817	287	2
Pim2	chrX:7455431-7460558	5.70917	0	39	2.83104	0	6	11.0905	188	3	10.0448	70	1	10.069	148	1	7.61479	39	0	2.67392	32	3
Pin4	chrX:99314803-99323012	0.82267	0	5	0.606501	0	3	0.351175	7	0	0.235373	1	0	1.35563	20	0	0.626689	2	1	0.550524	9	0
Pir	chrX:160707362-160810945	0	0	0	0.039188	0	0	4.86569	108	0	2.98036	32	0	1.45246	27	0	8.88146	64	0	8.21017	149	0
Pja1	chrX:96661072-96666074	34.6433	10	264	36.7105	2	115	85.0127	2190	8	95.2249	871	8	25.3914	454	4	20.3437	126	0	75.7614	1241	6
Plac1	chrX:50423178-50467582	0.086122	0	0	0	0	0	0	0	0	0	0	0	0	0	0	0	0	0	4.32239	77	3
Plp1	chrX:133357374-133372281	0.622418	0	8	1.07658	7	3	902.752	42487	138	899.204	16439	40	3.15583	115	2	1.42243	18	0	5.93092	191	1
Plp2	chrX:7245241-7248404	16.5095	0	1	2.42305	0	0	0.465849	0	0	0.288215	0	0	5.83296	3	0	1.66266	0	0	5.79242	2	0
Pls3	chrX:73030992-73120509	33.7848	28	459	42.7069	16	502	76.8271	3778	16	70.6165	1140	10	18.9774	782	5	12.9225	153	0	65.8005	2175	10
Plxna3	chrX:71574404-71590028	2.80398	0	47	2.76978	0	36	3.02487	178	0	4.76589	102	0	1.72356	70	0	0.797833	6	0	4.98148	193	0
Plxnb3	chrX:71002441-71017849	0.006418	0	0	0.018817	0	0	3.57141	224	1	4.31365	124	0	0.277636	12	0	0.278697	5	0	0.449563	18	0
Pnck	chrX:70901330-70905409	0.029058	0	0	0	0	0	51.391	661	8	36.3988	168	0	2.36085	35	0	0.76368	3	0	8.28828	70	0
Pnma3	chrX:70310125-70313530	0	0	0	0	0	0	7.04634	511	3	7.08791	186	1	0.00961	1	0	0	0	0	0.036424	2	0
Pnma5	chrX:70279319-70282442	0	0	0	0	0	0	0.143425	8	0	0.138427	3	0	0.007382	0	0	0	0	0	0.167882	3	0
Pof1b	chrX:109752035-109812260	0	0	0	0	0	0	0.314571	27	0	0.113027	3	0	0.016692	0	0	0	0	0	1.55004	52	1
Pola1	chrX:90550104-90877494	6.25867	0	107	2.96948	0	25	1.61787	45	1	1.66394	29	0	7.81872	234	0	37.3174	431	0	6.05401	167	1
Porcn	chrX:7770975-7783651	3.14935	5	13	1.88089	5	5	16.55	287	2	23.6332	132	0	1.00086	20	0	0.488384	2	0	6.53332	76	0
Pou3f4	chrX:108009803-108010889	0	0	0	0	0	0	4.30458	41	0	3.9557	12	2	0	0	0	0	0	0	0	0	0
Ppef1	chrX:157061026-157157904	0.016386	0	0	0	0	0	0.451174	14	0	0.323494	4	0	0.047254	2	0	0.037449	1	0	0.065794	1	1
Ppp1r2-ps7	chrX:22038721-22040669	0	0	0	0	0	0	0.020554	0	0	0	0	0	0	0	0	0	0	0	0.009547	0	0
Ppp1r2-ps9	chrX:14687711-14688615	0	0	0	0	0	0	0	0	0	0	0	0	0	0	0	0	0	0	0	0	0
Ppp1r3f	chrX:7135687-7151246	7.00869	6	118	1.76939	0	24	7.0167	334.929	1	8.70249	173.001	1	2.29942	86	0	1.07004	14.0002	0	1.5214	57.869	1
Pqbp1	chrX:7471644-7476395	46.7294	0	89	14.6291	0	30	48.1053	357	1	46.974	144	2	61.957	292	0	48.6705	106	0	32.706	167	1
Praf2	chrX:7305696-7308189	17.1977	1	42	14.9715	0	4	31.2002	250	0	24.0589	57	0	6.37937	45	0	4.08336	5	0	7.12435	43	1
Prame	chrX:132147540-132162244	0	0	0	0	0	0	0	0	0	0	0	0	0	0	0	0	0	0	0	0	0
Pramel3	chrX:131836854-131847175	0	0	0	0	0	0	0	0	0	0	0	0	0	0	0	0	0	0	0	0	0
Prdx4	chrX:151758462-151772997	70.3592	0	193	36.3605	0	172	24.5694	281	1	15.1082	52	0	64.9628	580	1	52.99	193	0	97.5978	918	4
Prickle3	chrX:7235658-7245312	0.171857	0	2	0.063733	0	0	0.242091	5	0	0.295019	1	0	8.06393	123	0	2.69033	16	0	5.09857	56	0
Prkx	chrX:75007373-75041299	28.3739	2	690	23.9033	0	335	3.97227	229	1	3.73856	74	0	7.02874	330	1	5.04813	81	0	6.28478	263	1
Prps1	chrX:136991141-137010679	18.4607	1	234	19.2576	0	104	40.6972	1142	2	34.0964	327	0	22.5027	454	1	34.194	231	0	22.1315	449	0
Prps2	chrX:163784264-163820631	18.7443	0	501	26.0787	1	307	10.9021	896	0	11.7586	343	0	29.6021	1804	1	21.3811	457	0	24.0393	1247	4
Prrg1	chrX:75694951-75829235	1.42336	0	19	9.02069	0	102	3.88798	172	0	2.24632	37	0	1.31535	51	0	1.33902	19	0	5.45855	168	1
Prrg3	chrX:69208359-69218067	0	0	0	0	0	0	8.57281	962	4	8.35918	384	1	1.04016	84	0	0.606999	19	0	5.76675	413	2
Psmd10	chrX:137482963-137491250	36.7433	1	274	27.1548	0	142	15.8564	483	2	9.48945	142	1	24.3072	595	2	25.1297	231	2	19.9418	401	7
Ptchd1	chrX:152004278-152057870	0.005942	0	0	0.034837	0	0	5.36623	421	0	5.98726	194	0	0.844466	56	0	0.203679	3	0	0.148441	7	0
Rab33a	chrX:45872646-45883409	0.096965	0	0	0	0	0	34.3032	172	1	19.1423	48	0	0.738995	5	0	0.276995	0	0	6.3374	19	0
Rab39b	chrX:72817396-72823543	0.271914	0	1	0.277341	0	1	28.0731	707	1	19.6759	199	3	0.594181	7	1	0.243161	3	0	0.680382	11	0
Rab9	chrX:162895183-162917799	9.68719	0	55	20.6401	0	77	21.2489	329	0	13.3345	73	0	16.3583	192	1	10.1439	32	0	24.4184	244	0
Rab9b	chrX:133392689-133403079	0.262418	0	6	0.046168	0	0	18.7016	579	1	13.0099	160	1	0.012973	0	0	0	0	0	0.088975	3	0
Rai2	chrX:158154967-158217426	0	0	0	0	0	0	2.27034	73	0	3.40169	44	1	0.903802	28	0	0.843972	10	0	10.5512	257	2
Rap2c	chrX:48357090-48371195	9.8064	0	156	25.9682	0	184	15.5152	478	1	11.7475	170	0	24.064	725	1	18.2455	170	0	17.6593	434	0
Rbbp7	chrX:159198303-159217022	88.2074	204	296	66.9722	16	35	38.6298	271	0	34.5942	86	0	50.2128	243	0	71.4633	112	0	102.651	418	6
Rbm10	chrX:20194628-20228031	6.42099	0	96.9999	1.9361	0	11	3.70336	110	1	3.40159	32.9999	0	6.53383	228	1	6.96159	79.9999	0	4.62612	101	1
Rbm3	chrX:7716100-7722928	5.0877	0	27	1.86908	0	3	5.85421	320	2	2.26259	64	0	34.6338	1671	0	31.9787	682	0	17.1563	746.999	2
Rbm41	chrX:136424049-136533134	2.07882	2	99	6.25874	1	163	4.49651	594	3	3.06134	142	2	7.91514	877	1	5.18136	211	0	4.30223	382	1
Rbmx	chrX:54636524-54646213	17.686	0	131	10.6206	0	45	32.0012	1015	4	28.1389	320	0	50.1731	1471	6	36.7705	358	1	54.339	1282	2
Rbmx2	chrX:46048180-46063896	2.37628	0	31	1.13829	0	15	2.48417	105	0	1.74825	26	0	3.89576	126	0	6.26178	78	0	2.4556	64	0
Renbp	chrX:71167459-71176189	56.0765	0	257	16.1896	0	53	1.92606	23	0	2.63777	10	0	11.4467	149	0	10.3297	34	0	12.0979	123	0
Reps2	chrX:158849885-159081533	0.155896	1	8	0.390667	0	9	43.5221	5643	15	40.2249	2262	3	0.656731	74	0	2.60309	121	1	2.88518	290	1
Rgag1	chrX:139534145-139538878	0	0	0	0.013932	0	0	0.480715	40	0	0.693335	25	0	0.027405	0	0	0.010859	0	0	0.105992	8	0
Rgag4	chrX:99261880-99266646	2.40712	8.99995	75	1.57863	2.99995	15	6.31006	593	0	7.96134	256	1	2.56188	188.999	0	1.35448	44	0	2.21252	138	1
Rgn	chrX:20126943-20139213	0.027236	0	0	0	0	0	0.287749	6	0	0.210395	2	0	0.01122	1	0	0.124485	3	0	1.61604	26	0
Rhox1	chrX:34753799-34762253	0	0	0	0	0	0	0	0	0	0	0	0	0	0	0	0	0	0	0.073579	1	0
Rhox10	chrX:35419651-35424865	0	0	0	0	0	0	0	0	0	0	0	0	0	0	0	0	0	0	0.059789	0	0
Rhox11	chrX:35429774-35438316	0	0	0	0	0	0	0	0	0	0	0	0	0	0	0	0	0	0	0	0	0
Rhox12	chrX:35457238-35464084	0	0	0	0	0	0	0	0	0	0	0	0	0	0	0	0	0	0	0.022752	0	0
Rhox13	chrX:35474016-35483143	0	0	0	0	0	0	0	0	0	0	0	0	0	0	0	0	0	0	0.015849	0	0
Rhox2a	chrX:34784986-34789685	0	0	0	0	0	0	0	0	0	0	0	0	0	0	0	0	0	0	0	0	0
Rhox2b	chrX:34826611-34831313	0	0	0	0	0	0	0	0	0	0	0	0	0	0	0	0	0	0	0	0	0
Rhox2c	chrX:34868165-34872882	0	0	0	0	0	0	0	0	0	0	0	0	0	0	0	0	0	0	0	0	0
Rhox2d	chrX:34907916-34912222	0	0	0	0	0	0	0	0	0	0	0	0	0	0	0	0	0	0	0	0	0
Rhox2e	chrX:34784986-34831309	0	0	0	0	0	0	0	0	0	0	0	0	0	0	0	0	0	0	0	0	0
Rhox2e	chrX:34944974-34956316	0	0	0	0	0	0	0	0	0	0	0	0	0	0	0	0	0	0	0	0	0
Rhox2f	chrX:34985927-34990666	0	0	0	0	0	0	0	0	0	0	0	0	0	0	0	0	0	0	0	0	0
Rhox2g	chrX:35053618-35057977	0	0	0	0	0	0	0	0	0	0	0	0	0	0	0	0	0	0	0	0	0
Rhox2h	chrX:35083503-35087784	0	0	0	0	0	0	0	0	0	0	0	0	0	0	0	0	0	0	0	0	0
Rhox3a	chrX:34789913-34798973	0	0	0	0	0	0	0	0	0	0	0	0	0	0	0	0	0	0	0	0	0
Rhox3c	chrX:34884374-34888286	0	0	0	0	0	0	0	0	0	0	0	0	0	0	0	0	0	0	0	0	0
Rhox3e	chrX:34794872-34798793	0	0	0	0	0	0	0	0	0	0	0	0	0	0	0	0	0	0	0	0	0
Rhox3e	chrX:34961481-34965404	0	0	0	0	0	0	0	0	0	0	0	0	0	0	0	0	0	0	0	0	0
Rhox3f	chrX:34995858-35000003	0	0	0	0	0	0	0	0	0	0	0	0	0	0	0	0	0	0	0	0	0
Rhox3g-ps	chrX:35037938-35042776	0	0	0	0	0	0	0	0	0	0	0	0	0	0	0	0	0	0	0	0	0
Rhox3h	chrX:35072194-35083271	0	0	0	0	0	0	0	0	0	0	0	0	0	0	0	0	0	0	0	0	0
Rhox3-ps	chrX:34918350-34922313	0	0	0	0	0	0	0	0	0	0	0	0	0	0	0	0	0	0	0	0	0
Rhox4a	chrX:34805369-34810130	0	0	0	0	0	0	0.017371	0	0	0	0	0	0	0	0	0	0	0	0	0	0
Rhox4b	chrX:34847000-34851785	0	0	0	0	0	0	0	0	0	0	0	0	0	0	0	0	0	0	0	0	0
Rhox4c	chrX:34894843-34899631	0	0	0	0	0	0	0	0	0	0	0	0	0	0	0	0	0	0	0	0	0
Rhox4d	chrX:34929041-34933682	0	0	0	0	0	0	0	0	0	0	0	0	0	0	0	0	0	0	0	0	0
Rhox4e	chrX:34971918-34976789	0	0	0	0	0	0	0	0	0	0	0	0	0	0	0	0	0	0	0	0	0
Rhox4f	chrX:35017401-35022193	0	0	0	0	0	0	0	0	0	0	0	0	0	0	0	0	0	0	0	0	0
Rhox4g	chrX:35061007-35065834	0	0	0	0	0	0	0	0	0	0	0	0	0	0	0	0	0	0	0	0	0
Rhox6	chrX:35180231-35183034	0	0	0	0	0	0	0	0	0	0	0	0	0	0	0	0	0	0	0.025156	0	0
Rhox7	chrX:35184862-35194348	0	0	0	0	0	0	0	0	0	0	0	0	0	0	0	0	0	0	0	0	0
Rhox8	chrX:35227952-35232121	0	0	0	0	0	0	0.023835	1	0	0	0	0	0	0	0	0	0	0	3.80298	76	0
Rhox9	chrX:35252273-35254947	0	0	0	0	0	0	0	0	0	0	0	0	0	0	0	0	0	0	0.073579	0	0
Ribc1	chrX:148439126-148450838	1.17493	0	13	2.0183	0	13	0.293586	5	0	0.245968	2	0	1.12152	18	0	1.76823	12	0	4.2317	56	0
Ripply1	chrX:136314219-136316892	2.82244	0	11	5.76475	0	5	0.050201	0	0	0	0	0	0.032298	0	0	0	0	0	0.104931	0	0
Rlim	chrX:101152505-101176623	17.1099	121	845	45.1315	146	1349	14.4014	2001	6	12.1991	665	6	25.1542	2719	5	20.2	839	4	19.4506	1636	18
Rnf113a1	chrX:34731337-34732460	4.78859	0	18	1.31069	0	8	7.82133	88	0	6.44391	31	0	6.57012	62	0	3.80239	9	0	2.98723	20	2
Rnf128	chrX:136097878-136207684	14.296	0	117	23.6137	1	207	7.34088	301	1	8.83197	134	1	0.338263	12	0	1.29257	18	0	78.6582	2049	67
Rp2h	chrX:19941733-19977475	4.76354	0	53	11.4767	1	101	7.36837	431	1	4.43759	92	0	28.1605	1121	31	21.7963	348	5	11.9417	488	1
Rpgr	chrX:9735341-9793921	5.57563	0	133	7.40764	4	56	12.3874	498	3	7.71604	137	2	3.18496	78	0	2.6243	27	0	9.57584	246	0
Rpl10	chrX:71516154-71518474	0.756595	0	1	0.555932	0	0	0.989093	13	0	0.595288	3	0	6.05193	8	0	3.7463	4	0	3.76918	8	0
Rpl36a	chrX:131120192-131122601	3.91229	0	1	0	0	0	4.50913	10	0	1.79094	2	0	8.16599	11	0	9.23888	14	0	5.87612	10	0
Rpl39	chrX:34622514-34625179	0.780092	0	0	8.93751	0	3	0.561936	0	0	0.50218	0	0	3.37435	3	0	2.00561	1	0	2.52315	1	0
Rps4x	chrX:99380281-99383710	0	0	0	7.25198	0	0	0.248607	0	0	0.047608	0	0	0.982539	3	0	1.14082	2	0	0.593877	2	0
Rps6ka3	chrX:155694051-155801417	11.1662	0	34	12.9332	0	30	11.3935	113	1	13.345	49	0	16.0773	108	0	15.78	48	0	26.9615	179	0
Rps6ka6	chrX:108501800-108651554	0.054509	0	1	0.066593	0	0	2.65261	209	1	2.34713	60	0	0.306894	16	0	0.11419	5	0	2.06299	112	6
Rragb	chrX:149574500-149606486	2.76757	0	12	5.64029	0	44	50.3782	1023	1	40.5374	320	3	3.68691	44	0	2.17671	5	0	4.32943	68	0
Rs1	chrX:157205944-157237595	0	0	0	0	0	0	0.106062	12	0	0.102366	8	0	0.043672	3	1	0.022713	0	0	0.026603	2	0
S100g	chrX:159399923-159402531	3.09673	0	8	30.3707	0	52	0	0	0	0	0	0	0.221866	1	0	0.153848	0	0	54.0602	306	3
Sash3	chrX:45499703-45514740	0	0	0	0.023001	0	0	0.798419	50	0	0.471189	10	0	115.686	5299	34	49.8059	852	1	1.09159	47	0
Sat1	chrX:151647681-151650952	43.1067	0	135	64.3069	0	81	9.52818	88	0	6.04363	28	0	56.3779	482	0	30.0777	76	0	15.8707	138	0
Satl1	chrX:109497913-109520388	0	0	0	0	0	0	0	0	0	0	0	0	0	0	0	0	0	0	0.045253	0	0
Scml2	chrX:157600703-157696145	0	0	0	0	0	0	0.463458	34	0	0.241602	4	0	0.165655	8	0	1.57142	28	0	1.23423	53	5
Serpina7	chrX:135613788-135619775	0.051988	0	1	0.152485	1	4	0	0	0	0	0	0	0	0	0	0	0	0	0.030924	0	0
Sh2d1a	chrX:39855784-39875252	0	0	0	0	0	0	0.252196	3	0	0.26005	1	0	26.3106	284	2	6.64697	23	0	0.243297	0	0
Sh3bgrl	chrX:106290745-106357806	33.0481	31	424	117.177	62	2213	61.7029	3938	6	30.4966	739	1	76.662	3858	9	65.1368	1201	2	148.335	6625	21
Sh3kbp1	chrX:156065339-156413849	3.86177	5	61	4.69302	7	23	8.40196	458	0	8.61049	183	0	48.7212	1841	10	21.077	337	3	11.1222	407	2
Shroom2	chrX:149044051-149204004	7.48426	1	321	12.8172	0	454	13.3484	1728	7	15.3365	730	0	0.322883	35	1	0.357064	23	0	5.60832	451	8
Shroom4	chrX:5977262-6210835	21.3657	198	368	31.6849	212	405	0.574508	48	0	1.07741	34	1	0.207573	18	0	0.343429	6	0	2.18479	115	5
Siah1b	chrX:160508634-160513981	4.6244	0	48	1.88651	0	10	1.46468	26	0	1.65562	10	0	2.22088	42	0	8.56197	45	0	2.97877	26	3
Slc10a3	chrX:71614557-71618688	10.0347	1	37	9.52009	0	10	1.83873	16	0	1.75947	7	0	12.2249	92	0	10.0028	31	0	12.8198	71	2
Slc16a2	chrX:100892752-101017327	2.64476	15	40	0.609291	0	5	5.07131	258	24	9.20998	195	9	2.25301	99	16	1.88879	25	1	8.16239	297	20
Slc25a14	chrX:45976756-46015471	5.50821	0	40	4.16639	0	20	35.1379	842	4	29.0708	214	1	6.12669	112	0	3.92574	16	0	6.45743	97	2
Slc25a43	chrX:34283653-34317197	0	0	0	0	0	0	0.131639	1	0	0.141168	0	0	0.897752	6	0	0.610781	4	0	0.843805	5	0
Slc25a5	chrX:34335646-34338801	74.8176	0	0	97.6908	0	0	44.2221	0	0	44.6491	0	0	91.0836	0	0	101.237	0	0	70.3614	0	0
Slc35a2	chrX:7461369-7471618	15.1137	12	108	8.2802	1	43	9.66351	219	1	10.8064	88	0	11.0239	169	2	8.17907	54	0	13.5941	199	3
Slc38a5	chrX:7848517-7857302	0	0	0	0.066357	0	0	0.825501	25	0	2.54318	27	0	0.521792	13	0	65.2837	647	2	27.759	646	4
Slc6a14	chrX:21292025-21319483	0	0	0	0.067832	1	0	0.02592	0	0	0	0	0	0.052413	2	0	0.026432	1	0	0.546955	20	0
Slc6a8	chrX:70918471-70927839	65.0901	160	656	37.665	32	238	22.4708	1056	4	27.5626	402	3	1.6038	68	1	1.22061	19	0	7.84332	263	0
Slc7a3	chrX:98274559-98280691	0.223929	0	0	0.101047	1	1	3.94857	96	0	4.34678	34	0	0.439962	10	0	0.373972	2	0	0.860687	18	0
Slc9a6	chrX:53863011-53917407	8.14644	0	157	12.5114	0	114	40.1366	2047	5	41.3893	852	1	7.15274	258	1	4.88974	77	0	12.3243	441	2
Slc9a7	chrX:19682880-19868890	0.032961	0	0	0.048337	0	0	7.1916	129	0	14.4569	97	0	11.6437	138	0	5.64949	25	0	5.12463	55	0
Slitrk2	chrX:63902492-63914577	0.054408	0	0	0.036248	0	0	6.17014	462	4	5.5283	131	5	0.028527	1	0	0.016954	1	0	0.194188	10	0
Slitrk4	chrX:61522618-61530171	0	0	0	0	0	0	13.3475	493	5	13.1077	179	2	0.090698	2	0	0	0	0	0.7813	16	0
Slx	chrX:25949782-25972691	0	0	0	0	0	0	0	0	0	0	0	0	0	0	0	0	0	0	0	0	0
Slxl1	chrX:52480052-52496913	0	0	0	0	0	0	0	0	0	0	0	0	0	0	0	0	0	0	0	0	0
Smarca1	chrX:45162546-45245729	0	0	0	0.184786	0	0	13.5463	649	1	8.44687	139	1	0.307556	8	0	0.454233	6	0	17.302	541	0
Smc1a	chrX:148450970-148496516	42.7609	2	629	25.4511	0	241	19.2543	788	6	36.8815	560	1	47.8563	1499	2	112.62	1360	10	28.582	757	5
Smpx	chrX:154136904-154190523	0	0	0	0.450899	0	0	0.912934	35	0	1.16729	16	0	0	0	0	0	0	0	18.6713	347	1
Sms	chrX:153881885-153929978	1.08252	5	23	0.672822	3	5	27.8538	2074	9	24.2185	673	1	4.67282	244	1	3.81841	76	0	2.0735	97	1
Snora35	chrX:143428932-143429051	0	0	0	0	0	0	0	0	0	0	0	0	0	0	0	0	0	0	0	0	0
Snora69	chrX:34622906-34623028	7.56633	0	0	39.5329	0	0	0	0	0	0	0	0	109.096	4	0	51.8745	2	0	30.38	2	0
Snora70	chrX:71517830-71517959	43.0327	0	0	0	0	0	33.4587	0	0	10.5532	0	0	263.384	0	0	175.614	0	0	197.466	0	0
Snord61	chrX:54644624-54644686	0	0	0	0	0	0	0	0	0	0	0	0	52.1506	1	0	0	0	0	0	0	0
Snx12	chrX:98293124-98417902	45.8458	26	236	22.2472	7	61	23.5937	707	0	20.5408	256	1	19.1674	391	2	16.4972	102	0	23.1294	396	3
Sowahd	chrX:34588839-34590413	0	0	0	0	0	0	0.00872	0	0	0	0	0	0	0	0	0	0	0	0.097205	0	0
Sox3	chrX:58144540-58146605	0	0	0	0	0	0	0.327463	4	0	0.309855	1	0	0	0	0	0	0	0	3.90103	34	1
Spaca5	chrX:20645531-20655089	0	0	0	0	0	0	0.109353	0	0	0.073294	0	0	0.035178	0	0	0.097573	0	0	0.076191	1	0
Spin2	chrX:150266835-150268783	0.880124	0	3	0.298086	0	1	7.13108	98	0	5.22992	25	0	1.89655	18	0	0.812283	4	0	31.5629	250	1
Spin4	chrX:92217845-92222021	0.526423	1	8	1.33678	5	24	0.469494	25	0	0.169441	1	0	0.406622	18	0	0.247054	1	0	2.49111	89	1
Spry3	chrX_random:101351-106392	0	0	0	0	0	0	0	0	0	0	0	0	0	0	0	0	0	0	0	0	0
Srpk3	chrX:71019760-71024263	0.572873	0	1	0.653563	0	2	2.54054	34	1	1.63904	16	1	41.9033	502	0	12.1465	57	1	1.24001	16	0
Srpx	chrX:9615102-9694787	0	0	0	0.024308	0	0	0.122055	5	1	0.170727	2	0	4.99845	140	1	4.84871	47	0	3.98582	105	1
Srpx2	chrX:130442964-130466989	6.04022	1	88	2.68579	0	37	0.528319	30	0	0.708274	12	0	0.518402	20	0	1.00676	13	0	4.25109	126	1
Ssr4	chrX:71032366-71036167	130.418	0	0	133.273	0	0	65.5987	0	0	36.3999	0	0	250.549	0	0	134.475	0	0	146.595	0	0
Ssx9	chrX:8325555-8331713	0	0	0	0	0	0	0	0	0	0	0	0	0	0	0	0	0	0	0.041512	0	0
Ssxb1	chrX:7990430-7999283	0	0	0	0	0	0	0	0	0	0	0	0	0	0	0	0	0	0	0	0	0
Ssxb10	chrX:7904549-7913361	0	0	0	0	0	0	0	0	0	0	0	0	0	0	0	0	0	0	0	0	0
Ssxb2	chrX:8031468-8038852	0	0	0	0	0	0	0	0	0	0	0	0	0	0	0	0	0	0	0	0	0
Ssxb3	chrX:8160669-8166372	0	0	0	0	0	0	0	0	0	0	0	0	0	0	0	0	0	0	0	0	0
Ssxb5	chrX:8380816-8386512	0	0	0	0	0	0	0	0	0	0	0	0	0	0	0	0	0	0	0	0	0
Ssxb6	chrX:8119729-8125381	0	0	0	0	0	0	0	0	0	0	0	0	0	0	0	0	0	0	0	0	0
Ssxb8	chrX:8262456-8267970	0	0	0	0	0	0	0.075825	0	0	0	0	0	0	0	0	0	0	0	0	0	0
Ssxb9	chrX:7944103-7952514	0	0	0	0	0	0	0	0	0	0	0	0	0	0	0	0	0	0	0.024708	0	0
Stag2	chrX:39502588-39630352	12.8952	0	164	28.3611	0	201	27.269	1142	1	20.9159	325	0	49.9509	1751	4	67.328	809	0	41.3084	1402	7
Stard8	chrX:96237919-96270067	13.1347	9	414	7.0048	1	179	4.21518	493	0	4.69408	199	2	2.64085	247	1	2.28625	90	0	5.05816	392	1
Suv39h1	chrX:7638296-7651886	22.3206	0	191	10.0007	1	34	10.5692	336	2	8.31921	104	0	12.0261	295	1	30.1928	296	0	11.9083	278	4
Syap1	chrX:159294774-159326394	16.7192	2	225	36.5726	4	419	24.5739	1163	3	16.8081	308	0	23.1385	858	1	21.2047	299	2	68.9201	2104	5
Syn1	chrX:20437636-20498044	7.72986	0	78.9954	3.72223	1	33	24.5571	626.999	4	133.095	1338	7	0.296464	4.99513	0	0.244098	2	0	0.190607	5.99493	0
Syp	chrX:7215705-7230382	0.344117	1	2	0.096123	0	2	279.508	12500	40	435.663	7744	58	1.55264	65	0	1.47922	20	0	1.59369	65	0
Sytl4	chrX:130470923-130516322	0.063642	0	2	0.077755	0	1	1.03914	51	0	0.628195	14	0	1.82652	80	0	2.82401	46	0	22.7519	901	3
Sytl5	chrX:9462747-9571669	0	0	0	0	0	0	2.10853	76	0	1.98616	17	0	0.021999	0	0	0.020339	0	0	0.968809	19	0
Tab3	chrX:82819360-82879808	3.09172	9	118	8.75274	28	175	5.63425	597	3	6.43653	255	0	4.91236	435	1	20.7049	577	1	6.55575	474	3
Taf1	chrX:98728073-98797128	9.90669	1	233	14.0258	0	270	10.734	908	5	15.8965	486	6	12.7801	732	7	20.3586	463	2	10.0905	613	8
Taf7l	chrX:130994654-131011029	0	0	0	0	0	0	0.096637	3	0	0.074024	1	0	0	0	0	0.024636	0	0	0.028856	1	0
Taf9b	chrX:103402212-103416497	2.54421	0	43	5.57576	1	67	21.8589	895	1	14.8517	222	0	11.6344	340	0	11.3217	117	0	10.0912	267	9
Taz	chrX:71528035-71535490	15.3961	41	65	10.1656	4	42	21.0083	531	3	17.8636	137	0	50.3432	1114	2	30.5493	200	0	41.672	697	5
Tbc1d25	chrX:7731597-7753307	8.35803	0	49	3.93985	0	6	3.23191	42	0	4.94097	26	0	5.05238	58	1	4.72837	22	0	3.99716	34	0
Tbc1d8b	chrX:136219534-136288757	4.79303	5	119	9.62693	18	126	2.49253	219	5	2.2256	68	1	5.11708	326	0	4.25725	121	0	7.26206	414	1
Tbl1x	chrX:74756565-74905604	29.8007	0	68	27.2146	0	13	13.7388	125	0	19.959	64	0	14.2043	88	0	17.5241	42	1	28.9949	138	0
Tbx22	chrX:104863302-104884319	0	0	0	0	0	0	0.048656	6	0	0.052178	2	0	0	0	0	0	0	0	0.02034	1	0
Tceal1	chrX:133242603-133244405	0	0	0	0	0	0	57.7167	478	1	27.5482	116	0	4.23171	37	0	1.64986	4	0	24.9747	141	1
Tceal3	chrX:133200913-133202916	0	0	0	0	0	0	50.8519	395	0	37.6321	82	0	1.36602	9	0	0.84199	2	0	5.18674	23	0
Tceal5	chrX:132735489-132738390	0	0	0	0	0	0	61.5984	637	2	36.7731	170	1	0.340506	4	0	0.05247	0	0	1.67985	14	0
Tceal6	chrX:131743224-131745226	0	0	0	0	0	0	33.5125	102	0	24.561	16	0	0.050593	0	0	0	0	0	0.840106	3	0
Tceal7	chrX:132758579-132760639	0	0	0	0.071387	0	0	2.20984	32	0	1.50199	9	0	0	0	0	0	0	0	0	0	0
Tceal8	chrX:132703522-132706790	14.394	0	74	20.275	0	18	32.286	776	10	12.9118	136	0	9.37711	166	1	19.2049	158	0	45.8575	731	1
Tceanc	chrX:162937746-162948410	0.563518	0	15	3.17639	0	54	0.83052	76	0	0.742203	23	0	3.44218	209	0	3.11964	52	0	3.64532	199	0
Tex11	chrX:98033986-98254978	0	0	0	0	0	0	0.133419	5	0	0.105204	0	0	0.116135	2	0	0	0	0	0.295279	8	1
Tex13	chrX:137342845-137347972	0	0	0	0	0	0	0	0	0	0	0	0	0	0	0	0	0	0	0.008709	0	0
Tex13a	chrX:134742703-134744119	0	0	0	0	0	0	0	0	0	0	0	0	0	0	0	0	0	0	0	0	0
Tex16	chrX:109207128-109240935	0	0	0	0	0	0	0.015862	1	0	0	0	0	0	0	0	0	0	0	0.083994	1	1
Tex28	chrX:71396282-71413177	0	0	0	0	0	0	0	0	0	0.026334	0	0	0	0	0	0	0	0	0	0	0
Tfe3	chrX:7339786-7352328	25.1348	0	518	9.34206	0	207	7.0079	478	2	8.46535	241	2	9.6118	520	2	12.1438	291	0	12.3753	590	7
Tgif2lx1	chrX:115540843-115541865	0	0	0	0	0	0	0	0	0	0	0	0	0	0	0	0	0	0	0	0	0
Tgif2lx1	chrX:115593316-115594338	0	0	0	0	0	0	0	0	0	0	0	0	0	0	0	0	0	0	0	0	0
Tgif2lx2	chrX:115540835-115541867	0	0	0	0	0	0	0	0	0	0	0	0	0	0	0	0	0	0	0	0	0
Tgif2lx2	chrX:115593314-115594346	0	0	0	0	0	0	0	0	0	0	0	0	0	0	0	0	0	0	0	0	0
Thoc2	chrX:39148170-39265078	5.80188	1	143	19.71	2	389	13.1653	1014	4	9.51456	217	1	21.9055	1303	10	20.1938	344	1	19.9791	1065	7
Timm17b	chrX:7476523-7484778	11.088	3	30	2.13343	4	11	7.48216	208	1	5.1709	52	1	11.8849	117	2	13.0852	45	1	13.3108	144	2
Timm8a1	chrX:131071796-131076168	2.51445	0	0	1.23034	0	0	1.31729	0	0	1.17721	0	0	2.11879	0	0	3.26496	0	0	2.4305	0	0
Timp1	chrX:20447291-20451863	117.42	0	338.002	31.3464	0	24	0.471746	4.00033	0	0.515257	0.991184	0	5.73304	40.0016	0	4.61463	12	0	10.0574	58.0025	0
Tktl1	chrX:71422597-71453837	0.016466	0	0	0.338062	0	4	0.047445	3	0	0.084799	1	0	0.3256	8	0	0.11289	0	0	0.073459	1	0
Tlr13	chrX:103338613-103355832	0	0	0	0	0	0	0.865949	88	0	0.689748	21	0	9.58834	670	6	11.8363	288	2	0.800082	58	0
Tlr7	chrX:163742862-163768460	0	0	0	0	0	0	1.60978	100	1	0.986205	13	0	33.0815	1479	5	21.1871	370	1	1.14276	56	2
Tlr8	chrX:163680663-163701720	0	0	0	0	0	0	0.056647	3	0	0.021696	1	0	2.21277	103	0	6.44086	118	3	0.518727	16	1
Tmem164	chrX:139115942-139278037	29.2782	4	1075	17.8622	1	527	6.34872	764	2	6.95426	368	2	13.0655	1266	14	14.635	540	6	20.9335	1794	21
Tmem27	chrX:160528118-160556791	0.035257	0	0	0	0	0	0.079013	2	1	0.211833	0	0	0.537404	6	0	0.12086	1	0	0.33031	2	0
Tmem28	chrX:97016407-97041684	0	0	0	0	0	0	2.68057	14	0	4.99361	7	0	0	0	0	0	0	0	0.082397	2	0
Tmem29	chrX:146832315-146893693	11.0041	9	44	15.5291	6	55	20.246	302	17	12.6698	68	4	13.0634	126	14	13.8275	60	3	17.2071	138	16
Tmem35	chrX:130829763-130840508	0	0	0	0	0	0	38.8219	1433	5	39.6026	617	0	7.84882	278	0	8.48423	103	0	36.9717	1018	3
Tmem47	chrX:78315982-78343214	0.654716	0	21	0.169384	0	3	52.199	3617	48	37.015	1065	22	3.69671	252	2	2.4974	45	0	19.5999	944	5
Tmlhe	chrX_random:159646-334187	0	0	0	0	0	0	0	0	0	0	0	0	0	0	0	0	0	0	0	0	0
Tmsb15a	chrX:132253205-132255212	0	0	0	0	0	0	0	0	0	0	0	0	0.766822	3	0	0.850779	0	0	0.166084	0	0
Tmsb15b1	chrX:133508560-133511413	0.157986	0	0.110338	0	0	0	9.40822	15.8772	0	5.69536	5.85654	0	11.9783	0.538206	0	1.99401	1.10535	0	17.0653	60.0002	0
Tmsb15b2	chrX:133489528-133492518	0.156801	0	0	0	0	0	4.77837	74.0211	0	3.3645	14.4348	0	1.49716	4.22423	0.999987	1.3e-05	0	0	20.2699	267	0
Tmsb15l	chrX:133489528-133511413	2e-06	0	1.88966	0	0	0	2.14613	52.1016	0	0.000193	10.7087	0	2.98571	84.2376	1.2864e-05	1.65859	4.89465	0	1.46949	0	0
Tmsb4x	chrX:163645025-163647150	1354.09	2	1892	551.183	0	23	1939.22	4371	25	819.438	447	2	11682.1	25571	67	3837.25	1787	8	2093.57	3258	6
Tnmd	chrX:130385546-130400116	0	0	0	0	0	0	0.692513	12	0	0.428449	2	0	0	0	0	0	0	0	0.014846	0	0
Trap1a	chrX:135868221-135872704	0	0	0	0	0	0	0	0	0	0	0	0	0.01584	0	0	0	0	0	0	0	0
Trappc2	chrX:162878756-162890475	0.863365	0	3	2.73315	0	9	13.9055	54	0	8.77858	12	0	4.43223	13	0	3.33904	2	0	3.70357	5	0
Trex2	chrX:70679043-70680682	0	0	0	0	0	0	0.044104	2	0	0	0	0	0	0	0	0	0	0	0	0	0
Trmt2b	chrX:130757493-130811523	6.44834	0	196	8.89445	0	187	8.22992	686	3	7.10471	244	0	21.6741	1381	1	14.603	365	0	16.8935	924	3
Tro	chrX:147079845-147091979	0.255883	0	2	0.732582	0	5	27.7449	1461	1	44.0894	895	2	0.465822	24	0	0.592744	11	0	1.98429	79	2
Trpc5	chrX:140816213-141122723	0	0	0	0	0	0	2.82676	232	0	4.74162	150	1	0.00778	0	0	0.01079	0	0	0.299114	18	0
Tsc22d3	chrX:137074067-137135061	10.5466	0	54	22.8471	0	45	74.0388	427	8	47.011	127	1	241.469	1074	9	59.57	144	4	55.2805	205	1
Tsga8	chrX:80732014-80733263	0	0	0	0	0	0	0	0	0	0	0	0	0	0	0	0	0	0	0.019166	0	0
Tsix	chrX:100626855-100680296	0	0	0	0	0	0	0.132975	0	3.37592	0.086566	1.28847	0	0.054278	2.46862	0	0.212116	4.66003	0	0.09519	7.13064	1.06274
Tspan6	chrX:130425608-130432968	43.5653	1	390	96.286	1	449	17.7487	579	1	11.0536	146	0	7.39582	181	1	5.44302	39	0	30.6807	694	1
Tspan7	chrX:10062241-10173730	31.756	0	233	16.1444	0	83	465.473	7641	16	530.552	3252	7	8.34284	113	0	13.2271	56	0	32.8943	343	2
Tspyl2	chrX:148771394-148777027	9.73471	7	156	6.68725	0	38	34.2686	1829	4	37.5875	776	1	15.421	613	1	9.73722	144	1	22.6928	776	4
Tsr2	chrX:147521636-147531086	6.73914	0	104.297	5.01685	0	12.3007	31.2553	880.357	1	23.5201	243.619	0	8.26904	151.226	1	7.3123	57.8993	0	11.9664	200.806	2
Tsx	chrX:100609805-100619922	0.121981	0	1	0.089621	0	1	0.21479	4	0	0.209399	2	0	0.201006	5	0	0.209075	1	0	0.571401	5	0
Txlng	chrX:159216850-159267331	0.528501	4	0	0.911567	0	0	1.94416	12	0	1.52988	6	0	2.91576	19	1	2.03667	6	0	3.16221	12	1
Uba1	chrX:20235546-20260305	215.273	12	3285	106.432	1	1243	44.1355	2165	6	99.9989	1630	11	44.5974	1557	3	64.2008	816	1	76.7025	2656	21
Ube2a	chrX:34414360-34424215	21.0043	0	35	36.9484	0	254	33.0483	656	2	22.0129	212	1	26.0222	299	2	22.2718	94	1	20.6863	172	2
Ube2dnl	chrX:112018620-112019550	0	0	0	0	0	0	0	0	0	0	0	0	0	0	0	0	0	0	0	0	0
Ubl4	chrX:71611056-71613887	17.7712	18	113	11.7879	8	69	43.9708	1319	3	33.2734	391	0	20.8497	482	0	22.3654	148	0	31.9494	662	3
Ubqln2	chrX:149932774-149936101	60.5629	23	628	39.9289	1	229	29.2679	613	3	71.1094	704	6	6.66831	97	1	5.83293	46	0	21.8988	286	6
Upf3b	chrX:34631828-34650317	9.59464	0	40	9.16058	0	44	19.3099	351	0	14.3392	111	0	34.566	515	1	34.1156	180	0	23.7942	324	3
Uprt	chrX:101678120-101701601	10.1037	1	67	11.9994	0	20	4.43135	74	0	3.73685	14	0	4.26386	48	1	2.95669	9	0	3.60971	40	0
Usp11	chrX:20281034-20297665	10.8685	1	228	10.7801	0	181	18.674	1086	1	39.7037	1001	8	10.0635	494	0	6.87039	136	0	15.5119	662	6
Usp26	chrX:49107135-49154410	0.009503	0	0	0	0	0	0.003043	1	0	0	0	0	0	0	0	0	0	0	0.029678	0	2
Usp27x	chrX:6949716-6952956	3.83673	0	27	2.45213	0	6	5.09447	73	0	5.33028	35	0	0.749762	9	0	0.36534	1	0	3.15452	19	1
Usp51	chrX:149441011-149444002	0	0	0	0	0	0	1.13475	0	0	0.878176	0	0	0.052686	0	0	0.187889	0	0	1.03515	0	0
Usp9x	chrX:12648623-12750453	15.0244	1	456	40.821	0	752	15.7643	1456	4	26.5152	917	9	10.6613	783	4	17.5144	456	1	16.7442	1072	22
Utp14a	chrX:45610110-45635626	7.48699	0	106	7.43303	0	72	9.68464	324.814	17	7.47289	105.176	8	34.0105	1039.77	40	36.815	394.876	18.4533	14.8823	365.599	35
Uxt	chrX:20528790-20539104	5.588	0	7	3.134	0	0	2.17736	3	0	1.22052	0	0	5.75642	4	0	4.01096	2	0	4.39134	3	2
Vamp7	chrX_random:10737-39148	0	0	0	0	0	0	0	0	0	0	0	0	0	0	0	0	0	0	0	0	0
Vbp1	chrX:72759635-72780285	20.0325	7	83	33.1139	14	180	70.839	1306	8	43.1236	239	4	50.6269	605	1	74.7751	294	1	40.0737	489	4
Vgll1	chrX:54341282-54358623	0	0	0	0	0	0	0	0	0	0	0	0	0	0	0	0	0	0	0.287766	1	7
Vma21	chrX:69062117-69070045	4.88127	5	250	14.3949	57	190	12.0143	903	1	9.19478	336	0	4.18838	334	2	3.89037	101	1	8.73166	523	1
Vmn2r121	chrX:121240947-121249519	0	0	0	0	0	0	0	0	0	0	0	0	0	0	0	0	0	0	0	0	0
Vsig1	chrX:137442146-137474011	0	0	0	0	0	0	0.015739	1	0	0	0	0	0.061446	3	0	0	0	0	0.021931	0	0
Vsig4	chrX:93442541-93488777	0	0	0	0	0	0	0.038907	0	0	0	0	0	1.86489	30	19	2.22182	8	8	0.420177	6	2
Was	chrX:7658591-7667617	0.039496	0	1	0	0	0	0.34141	12	0	0.339005	6	0	34.7381	1294	2	24.7541	379	0	0.854583	34	0
Wbp5	chrX:132779618-132781678	123.358	1	1037	93.0933	0	259	76.7579	1650	2	36.9189	327	1	35.8542	634	0	51.7659	376	0	301.406	4438	13
Wdr13	chrX:7700426-7709984	19.0817	42	529	14.4537	29	228	63.9361	5828	13	48.3289	1691	6	17.8357	1426	1	15.7863	403	1	28.9399	1854	9
Wdr44	chrX:23270242-23383127	2.4459	0	31	4.07603	0	67	5.18474	237	0	5.62568	90	0	7.70667	275	0	8.77753	97	0	4.08342	129	0
Wdr45	chrX:7299374-7305327	13.3495	0	86	12.3219	0	35	21.711	488	6	20.2162	143	6	22.2007	307	2	17.6608	89	3	23.6027	320	5
Xiap	chrX:39421012-39462841	11.4219	2	543	33.45	12	1172	34.8364	4600	11	25.3503	1399	0	29.1438	3127	11	22.7206	982	1	28.7335	2495	5
Xist	chrX:100655711-100678572	13.3084	1666	1	74.5836	6605	27	60.9041	49	21217.6	39.126	13.7115	5375	81.5168	57.5314	21964	96.6571	28.34	10384	59.7719	55.8694	14464.9
Xk	chrX:8849909-8890371	0.084883	0	3	0.339359	0	8	4.64456	398	2	7.47118	283	0	2.13943	143	0	19.1516	516	0	2.90212	169	0
Xkrx	chrX:130683583-130696467	0.293622	0	5	1.70168	2	28	0.411828	26	0	0.576053	13	0	7.40739	431	1	2.58822	67	0	0.411692	12	0
Xlr	chrX:51086924-51100873	0.090067	0	0	0	0	0	0.504619	7	0	0.347882	1	0	1.8181	15	0	1.28646	7	0	0.462088	4	0
Xlr3a	chrX:70331631-70342434	0	0	0	0	0	0	0.397391	0	0	0.199762	0	0	0.074571	0	0	0.029548	0	0	0.299951	0	0
Xlr3b	chrX:70437517-70448269	0	0	0	0	0	0	0.008455	0	0	0.022666	0	0	0.097911	0	0	0.030175	0	0	0.129594	0	0
Xlr3c	chrX:70499878-70510729	0	0	0	0	0	0	0.138505	0	0	0.069624	0	0	0.022278	0	0	0	0	0	0.012063	0	0
Xlr4a	chrX:70319683-70327846	0	0	0	0.055471	0	0	0.254067	0	0	0.227049	0	0	3.82966	0	0	1.25223	0	0	0.387755	1	0
Xlr4b	chrX:70459703-70467792	0	0	0	0	0	0	0.055086	0	0	0.059074	0	0	2.18318	0	0	0.707789	0	0	0.046057	0	0
Xlr4c	chrX:70479414-70488469	0	0	0	0	0	0	0.035157	0	0	0.031419	0	0	0.814295	0	0	0.250958	0	0	0.065321	0	0
Xlr5a	chrX:70352973-70363041	0	0	0	0	0	0	0	0	0	0	0	0	0	0	0	0	0	0	0	0	0
Xlr5b	chrX:70394179-70403738	0	0	0	0	0	0	0	0	0	0	0	0	0	0	0	0	0	0	0	0	0
Xlr5c	chrX:70530535-70535854	0	0	0	0	0	0	0	0	0	0	0	0	0	0	0	0	0	0	0.049386	0	0
Xpnpep2	chrX:45461901-45490158	0.022669	0	0	0	0	0	0.054432	4	0	0.058372	2	0	0.14475	5	0	0.025903	0	0	1.80015	92	2
Yipf6	chrX:96133119-96144359	6.41309	41	227	9.48874	18	171	13.5313	1772	6	10.5916	535	0	12.0937	1182	2	14.3396	517	0	17.5336	1511	7
Yy2	chrX:154004050-154006917	1.87851	0	13	3.59732	2	24	1.00086	37	0	0.830252	9	0	3.8116	79	0	2.21057	11	0	2.17644	48	2
Zbtb33	chrX:35542969-35550223	7.28901	12	253	23.5382	12	619	11.9214	1260	1	9.10645	363	0	15.7574	1270	3	10.4951	308	2	14.6599	1007	11
Zc3h12b	chrX:92907016-93123309	2.48034	0	28	4.95276	0	23	3.52046	102	1	3.99429	54	0	0.23842	3	0	0.269922	2	0	0.932662	17	0
Zc4h2	chrX:92834535-92853771	3.84788	0	46	7.61886	0	78	16.6986	659	3	11.2293	181	0	4.7793	151	0	2.68206	37	0	6.22285	180	3
Zcchc12	chrX:33735898-33739153	0.112821	0	3	0.082735	0	1	65.8953	1790	3	53.9708	571	1	0.077463	3	0	0.021486	0	0	2.18109	39	1
Zcchc13	chrX:100825924-100827003	0	0	0	0	0	0	0.013645	1	0	0.073161	1	0	0.017557	0	0	0	0	0	0.05704	0	0
Zcchc16	chrX:141123449-141556953	0	0	0	0	0	0	1.42534	94	0	1.01839	26	0	0.022421	0	0	0.049752	2	0	1.31117	52	0
Zcchc18	chrX:133527693-133531462	0.059774	1	2	0.29798	0	2.00001	112.638	6160	12	115.607	2640	3	10.9719	496.999	1	3.71547	69	0	5.58418	203	0
Zcchc5	chrX:104032420-104035982	0	0	0	0	0	0	0.143792	10	0	0.18691	3	0	0.022427	0	0	0	0	0	0.59504	16	0
Zdhhc15	chrX:101732308-101866403	0.401297	2	7	0.784335	0	10	4.26002	272	0	3.14834	66	0	2.98733	137	2	4.34413	82	0	2.20803	87	0
Zdhhc9	chrX:45525147-45561879	7.06259	0	81	6.98233	1	114	11.8238	471	2	20.2182	308	1	5.86861	185	0	4.09621	45	0	9.07651	258	1
Zf12	chrX_random:268798-270075	0	0	0	0	0	0	0	0	0	0	0	0	0	0	0	0	0	0	0	0	0
Zfp182	chrX:20603309-20639164	0.516104	0	18	0.766101	0	18	4.52846	607	2	2.72568	136	0	10.4398	1022	2	5.19621	177	2	5.48532	537	4
Zfp185	chrX:70232677-70276882	3.66668	6	100	6.79748	2	167	0.442444	43	0	0.48786	22	0	1.12487	91	0	0.280155	12	0	9.22994	586	0
Zfp275	chrX:70587958-70604419	5.71257	1	195	11.1294	0	155	7.64409	820	3	8.15643	328	0	11.3673	889	6	5.29943	176	0	17.4344	1255	1
Zfp280c	chrX:45894802-45947629	2.80943	13	47	7.85419	23	96	10.0217	703	1	6.6895	188	0	12.9957	704	2	7.64552	177	0	9.82349	494	0
Zfp300	chrX:20656275-20666355	0.251503	1	4	0.503882	0	4	1.25611	81	0	0.99301	23	0	0.621656	35	0	0.373598	3	0	0.890141	28	0
Zfp36l3	chrX:51075862-51079571	0	0	0	0	0	0	0.009922	0	0	0.013301	0	0	0.127674	3	3	0.017707	1	0	0.076045	3	0
Zfp449	chrX:53599576-53618851	2.15526	0	38	4.75526	0	108	2.96301	178	0	2.32147	57	0	1.20996	78	1	0.881273	20	0	5.2271	212	1
Zfp711	chrX:109714134-109748671	0	0	0	0	0	0	7.26059	190	1	4.25662	39	0	0.212502	2	0	0.14477	1	0	5.19601	99	0
Zfp92	chrX:70656441-70672326	0	0	0	0	0	0	0.985311	152	0	0.820803	44	0	0.01942	2	0	0.007695	0	0	0.090132	10	0
Zfx	chrX:91319969-91368746	6.28209	17	116	14.1119	0	143	4.91907	174	1	3.35786	66	0	11.9141	458	2	8.8131	145	0	9.4217	243	1
Zic3	chrX:55283804-55289807	0	0	0	0	0	0	1.13579	18	0	1.54761	17	0	0	0	0	0	0	0	0.008696	0	0
Zmat1	chrX:131505911-131543748	1.52783	0	16	6.20574	0	33	8.33352	313	3	6.04205	79	1	4.95133	126	0	2.88379	28	0	11.3803	234	1
Zmym3	chrX:98599722-98616024	18.0595	24	192	12.0958	10	163	22.1804	1036	7	25.5348	529	1	11.1174	496	1	7.25583	132	0	31.5778	1355	11
Zrsr2	chrX:160373374-160396598	9.09212	1	168	5.23633	0	68	14.4979	836	13	11.9149	307	2	12.3307	489	2	9.31065	116	0	10.0271	360	8
Zxda	chrX:92036623-92043628	0.214147	2	3	2.3904	16	28	0.413118	36	0	0.485442	20	0	0.812077	79	0	0.395281	12	0	1.03376	74	0
Zxdb	chrX:91969907-91975530	0.489256	0	14	3.26268	1	92	1.9348	229	0	1.91635	108	0	1.15823	117	0	0.677164	32	0	1.83532	155	0
