# Supplementary material for: Escape from X Inactivation Varies in Mouse Tissues
Source: PLoS Genet. 2015 Mar 18;11(3):e1005079. doi: 10.1371/journal.pgen.1005079 (PMC4364777; doi:10.1371/journal.pgen.1005079)
Supplement: S2 Dataset — (XLSX) [file pgen.1005079.s016.xlsx]

## Sheet: Allelic promoter association
Escape status	RefSeq_ID	Gene Symbol	Average SNP-read-counts at ±0.5kb of TSS
			PolIIS5p		CTCF
			BL6_Xa	spretus_Xi	BL6_Xa	spretus_Xi
Escape	NM_010028	Ddx3x	252.9	142	54.1	36
	NM_012010	Eif2s3x	24.6	15.3	63.7	53
	NR_015467	5530601H04Rik	23.5	11.6	226.4	193
	NM_013668	Kdm5c	31.8	8.1	20.7	13.5
	NM_009483	Kdm6a	17.6	7.7	7.1	2.5
	NR_028381	Ftx	25.4	6.2	29.1	9.7
	NR_001463	Xist	0.5	6	6.1	12.6
	NM_011123	Plp1	12.7	1.4	8.5	0.6
	NM_001004359	Gprasp1	37.2	0.9	29.9	0.6
	NM_010273	Gdi1	48.9	0.8	21.6	0.1
	NM_009305	Syp	22.3	0.6	17.2	0.3
	NM_009197	Slc16a2	16.1	0.5	8.4	0.2
	NM_001177955	Gpm6b	7.9	0.3	9.8	0.5
	NM_138751	Tmem47	9.6	0.3	5.1	0.6
Escape_variable	NM_026312	Pbdc1	26.6	9.3	24.9	19
	NM_028276	Utp14a	46.7	3	4.7	4.8
	NM_175141	1810030O07Rik	79.2	1.2	50.7	1.3
	NM_025975	Dynlt3	19.2	0.9	34.4	0.7
	NM_011823	Gpr34	3.8	0.9	14.9	1.4
	NM_010498	Ids	32.6	0.7	7.5	0.8
	NM_145628	Usp11	26.7	0.6	53.9	0.1
	NM_001083110	Pja1	7.4	0.5	13	0.3
	NM_021523	Huwe1	48.5	0.4	27.7	0.1
	NM_021278	Tmsb4x	144.7	0.3	181.9	1.2
	NM_009457	Uba1	6.2	0.3	47.6	0
	NM_009481	Usp9x	67.4	0.3	16.7	1.4
	NR_026976	Firre*	24.6	0.7	120.2	2.9
Inactivated	NM_001110311	Snx12	26.6	5.7	22.7	7.4
	NM_025379	Cox7b	27	3.6	26.5	0.7
	NM_010110	Efnb1	113.7	2.2	43.9	1.1
	NM_001177965	Naa10	48.3	1.9	40.4	0.4
	NM_133211	Tlr7	5.7	1.8	5.7	0.4
	NM_176971	Rab9b	21.9	1.7	17.4	0.7
	NR_040269	2900056M20Rik	48.3	1.6	31.8	0.9
	NM_001081499	Tbc1d8b	22.6	1.6	37.7	0.5
	NM_146234	Mmgt1	55.9	1.6	60.6	0.6
	NM_207267	Tmsb15l	26	1.5	30.2	7.6
	NM_009453	Zrsr2	31	1.5	28.1	1.7
	NM_001159628	Heph	1.3	1.5	2.4	0.9
	NM_001161431	Slitrk2	10	1.5	13.7	1.3
	NM_173414	Lancl3	7	1.5	12.5	0.8
	NM_026841	1110059M19Rik	2	1.4	2.2	2
	NM_028303	Pdzd11	22.4	1.4	32.7	0.4
	NM_001110233	Ngfrap1	7.7	1.4	6	0.7
	NM_011692	Vbp1	58.9	1.4	32.5	0.1
	NM_001166377	Armcx1	51.4	1.4	39.3	0.7
	NM_133991	Ftsj1	36.2	1.4	55.9	0.7
	NM_026787	1110012L19Rik	26.7	1.3	23.7	0.7
	NM_152822	Las1l	95.1	1.3	143.9	0.7
	NM_173747	Gpkow	56	1.3	66.8	0.7
	NM_001033360	Gpr101	2.8	1.3	4.8	1.3
	NM_001030307	Dkc1	67	1.3	50.7	0.4
	NM_001130416	Hdac6	34.7	1.2	44.4	0.1
	NM_052976	Ophn1	16.1	1.2	28.3	1.3
	NM_001029978	Tceal3	22.5	1.2	13	1.6
	NM_053206	Magee2	15.1	1.2	10.4	1.5
	NM_018818	Chm	16.6	1.2	22.8	0.4
	NM_030688	Il1rapl2	2.5	1.2	3.2	0.5
	NM_001168225	Morf4l2	31.3	1.2	27.8	0.5
	NM_001004154	Rragb	14.6	1.2	21	0.3
	NR_015600	A230072E10Rik	2	1.2	4.5	1.5
	NM_001161423	Ikbkg	51.9	1.1	200.3	0.2
	NM_173740	Maoa	49.4	1.1	33.2	0.7
	NM_007927	Emd	43	1.1	28.1	0.9
	NM_001166650	Zfp280c	2.4	1.1	4.5	1.2
	NM_001164704	Renbp	9.8	1.1	23.5	1.9
	NM_153319	Amot	2.8	1.1	1.1	0.4
	NM_027439	Atp6ap2	70.6	1.1	35.9	0.2
	NM_029943	Apex2	15.8	1.1	23.9	0.8
	NM_007515	Slc7a3	4	1.1	3.2	2.7
	NM_001199349	Cd99l2	26.4	1.1	36.8	0.8
	NM_053201	Magee1	58.3	1.1	22.8	0.2
	NR_015552	5330434G04Rik	60.3	1.1	35.6	0.8
	NM_016979	Prkx	39.8	1.1	21.7	1.4
	NM_001127169	Tceal7	1.1	1.1	3	0.7
	NM_001033600	Acsl4	38.8	1.1	28.4	0.8
	NM_011712	Wbp5	70.3	1	24.9	1.2
	NM_001164578	Tsr2	28.5	1	49.7	1
	NM_001114179	Mcart6	70.1	1	59.2	0.5
	NM_001081189	Uprt	28.2	1	19.9	1.4
	NM_001146081	Fancb	15.9	1	34	1.1
	NM_138607	Fam50a	111.1	1	39.9	0.5
	NM_138604	Otud5	40.7	1	38.8	0.8
	NM_029730	Mospd2	15.8	1	36.3	1.1
	NM_001167775	Rbm10	28.8	1	12.2	0.4
	NM_199018	Stard8	41.6	1	23.2	1.6
	NM_001166635	Mid1ip1	17.8	1	6.2	0.1
	NM_019435	Ndufb11	26	1	8.8	0.3
	NR_040281	3632454L22Rik	3.5	1	31.1	1.5
	NM_019710	Smc1a	35.2	1	47.2	0.7
	NM_001254761	Rnf128	0.9	1	0.9	1.6
	NR_028086	Ncrna00086	24.7	1	19.9	0.6
	NM_025473	Fam3a	51.8	1	198.2	0.1
	NR_029425	Rbmx	72.7	1	33.3	0.9
	NM_001035509	Zcchc18	69.9	1	57.5	0.5
	NM_021463	Prps1	54.8	0.9	26.9	1
	NM_027409	Mospd1	61.7	0.9	19	0.6
	NM_025432	Trappc2	64	0.9	64.8	0.4
	NM_175179	Fam123b	15	0.9	18.2	0.3
	NM_029536	Gpr165	19.9	0.9	6.9	0.6
	NM_007492	Arx	24.1	0.9	7.6	0.5
	NM_011276	Rlim	50	0.9	25.2	0.9
	NM_012019	Aifm1	36	0.9	28.1	0.1
	NM_001177879	Phka2	27.2	0.9	32.2	0.5
	NM_172441	Shroom2	5.2	0.9	10.6	0.3
	NM_019587	Plxnb3	2.9	0.9	2.9	0.6
	NM_025410	Lage3	22	0.9	20.3	0.4
	NM_013892	Pcsk1n	17.3	0.9	13.6	0.4
	NM_008828	Pgk1	49.7	0.9	88.8	0.3
	NM_001173547	Taz	60.6	0.9	26.9	0.5
	NM_016809	Rbm3	41	0.9	22.9	0.8
	NM_009575	Zic3	33.9	0.9	9.5	0.4
	NM_009121	Sat1	19.2	0.9	327.1	0.4
	NM_001081385	Pcdh11x	14.2	0.9	12	0.4
	NM_001083937	Slc35a2	46.7	0.9	53.1	0.6
	NM_001024624	Cdkl5	73.4	0.9	160.2	1.1
	NM_001009575	Armcx5	37.2	0.9	29.9	0.6
	NM_001190409	Magt1	12.7	0.8	26.8	0.2
	NM_199317	Phf16	2.5	0.8	3	0.8
	NM_133197	Mcf2	5.8	0.8	9.3	0.3
	NM_027642	Phf6	24.1	0.8	18.1	0.6
	NM_177546	Pcyt1b	4.4	0.8	6.7	0.9
	NM_008323	Idh3g	38.7	0.8	143.1	0
	NM_008409	Itm2a	23	0.8	4.3	0.5
	NM_001166658	Cdr1	3	0.8	1.5	0.6
	NM_001164190	Mtm1	1.7	0.8	3.4	1.5
	NM_145630	Pdk3	39.9	0.8	32.3	0.9
	NM_026887	Ap1s2	58.2	0.8	93.5	0.2
	NM_008784	Igbp1	13.8	0.8	100.2	3.2
	NM_172780	Slc9a6	15.7	0.8	56.8	1
	NM_175429	Kctd12b	7.8	0.8	9.1	1
	NM_001102446	Alas2	3	0.8	3	0.8
	NM_019684	Srpk3	19.2	0.8	5.4	1.1
	NM_016783	Pgrmc1	54.5	0.8	18.9	0.1
	NM_207670	Gripap1	19.4	0.8	45.9	1.4
	NM_029378	Dmrtc1a	1.7	0.8	2.6	1.9
	NM_009530	Atrx	7.2	0.8	13.1	0.3
	NM_177429	Ofd1	64.3	0.8	64	0.2
	NM_026239	Tmem35	4.7	0.8	6.2	0.5
	NM_001007578	Armcx6	10.3	0.8	27.4	1
	NM_145951	Enox2	27.8	0.7	53.4	0
	NM_030139	Zfp449	16.6	0.7	12.7	0
	NM_008222	Hccs	26.1	0.7	38.9	0.4
	NM_008671	Nap1l2	28.9	0.7	12	0.6
	NM_008823	Cfp	10.4	0.7	2.3	0.5
	NM_018794	Atp6ap1	97.5	0.7	39.1	0.6
	NM_009592	Abcb7	15.9	0.7	24.5	2.2
	NM_011228	Rab33a	14.2	0.7	3.8	0
	NM_177704	Sytl5	1.6	0.7	3	0.9
	NM_026247	Alg13	11	0.7	13.2	0.5
	NM_001017959	Lamp2	39.3	0.7	40.2	0.9
	NM_027382	Hdac8	8	0.7	19	1.1
	NM_001161430	Nxt2	14.7	0.7	29.6	0
	NM_183336	Igsf1	0.6	0.7	0.5	0.5
	NM_007542	Bgn	1.5	0.7	3.5	0.4
	NM_011591	Timm17b	82	0.7	41.8	0.7
	NM_008423	Kcnd1	2.3	0.7	1.3	0.2
	NM_172932	Nlgn3	21	0.7	10.2	1.3
	NM_013463	Gla	19.1	0.7	25.3	0.3
	NM_018789	Foxo4	23	0.7	17.5	0.2
	NM_183185	Zfp300	18.6	0.7	24.9	1.2
	NM_173376	Rbmx2	18.1	0.7	22.6	0.2
	NM_027870	Armcx3	13	0.7	8.2	0.5
	NM_001166457	Brcc3	38	0.7	31.7	0.5
	NM_001168578	Tceal8	42.9	0.7	39.2	0
	NM_001177975	Irak1	20.3	0.7	104.3	0.3
	NM_020488	Gabrq	0.9	0.7	3	0
	NM_001098222	Bhlhb9	61.9	0.7	42.2	1.6
	NM_001039059	Klhl15	17.1	0.7	35.4	1.2
	NM_001033328	BC023829	8.2	0.7	8.7	0.2
	NM_001018087	Ldoc1	2.9	0.7	5.9	0.4
	NM_001013387	Zfp182	18.4	0.7	37.2	1
	NM_001002272	Tro	14.1	0.7	24	0.4
	NM_133196	Cstf2	38.8	0.6	29.6	0.2
	NM_026662	Prps2	17.2	0.6	6.4	0.5
	NM_016675	Cldn2	1.9	0.6	1.4	0.1
	NM_001168600	Gnl3l	25.8	0.6	225.3	0.9
	NM_133990	Il13ra1	5.8	0.6	15.5	1.5
	NM_007868	Dmd	2.7	0.6	3.8	0.8
	NM_001081008	Taf1	25.6	0.6	36.5	0.5
	NM_016691	Clcn5	19.7	0.6	34.6	0.2
	NM_178740	Slitrk4	15.3	0.6	10.6	1
	NM_001195048	Pak3	17.4	0.6	11.4	1
	NM_138603	Ccdc22	20.4	0.6	34.5	0.4
	NM_138602	Praf2	48.5	0.6	27.4	0.7
	NM_001081356	Vma21	60.1	0.6	31.8	0.4
	NM_025437	Eif1ax	35	0.6	17.5	0.7
	NM_016697	Gpc3	1.8	0.6	4.4	0.7
	NM_009749	Bex2	9.3	0.6	12.3	0.5
	NM_172372	Wdr45	29.4	0.6	46	0.2
	NM_207202	Ccdc120	8.5	0.6	15.8	0.5
	NM_028242	Htatsf1	23.7	0.6	27.5	0.4
	NM_023788	Mageh1	21.5	0.6	22.2	0.2
	NM_001252528	Pqbp1	82.1	0.6	43.7	1.1
	NM_172930	Fam70a	9.2	0.6	6	0.2
	NM_023500	Xk	7	0.6	14.6	0.3
	NM_016763	Hsd17b10	29.5	0.6	44.6	1.4
	NM_027109	Dnase1l1	17	0.6	37.7	0.6
	NM_153169	Pnma3	3.5	0.6	3.9	1.6
	NM_001193309	Morc4	3.6	0.6	5	0.4
	NM_172778	Maob	8.7	0.6	6	0.2
	NM_021487	Kcne1l	1.2	0.6	1.3	0.2
	NM_001081135	Prrg3	4.9	0.6	4.3	0.6
	NM_027153	Pir	9.9	0.6	73.8	1
	NM_001252591	Smpx	1.4	0.6	2.1	2.1
	NM_019773	Rab9	22.7	0.6	20.1	0.8
	NM_146238	Gemin8	32.9	0.6	212	0.1
	NM_207633	Yipf6	32.3	0.6	130.6	1.6
	NM_009031	Rbbp7	43.5	0.6	35.7	0.4
	NM_013556	Hprt	50	0.6	35.1	0.2
	NM_173780	Klf8	8.8	0.6	12.8	0.6
	NM_001033330	Frmpd4	1.1	0.6	3.1	1.4
	NM_001034907	Zc3h12b	12.4	0.6	59.4	0.7
	NM_177750	Frmpd3	2.5	0.6	3.2	0.7
	NM_008478	L1cam	18.5	0.5	16.6	0.3
	NM_009173	Siah1b	20.6	0.5	31.8	1
	NM_001177985	Zmym3	7	0.5	9.6	0.3
	NM_177747	Zfp711	3.1	0.5	4.9	0.9
	NM_019736	Acot9	26.9	0.5	217.8	0.6
	NM_009428	Trpc5	2.5	0.5	3.1	1.2
	NM_025937	Nkap	7.8	0.5	11.9	0.6
	NM_008810	Pdha1	20.3	0.5	22.6	0.7
	NM_028916	Efhc2	7	0.5	5.2	0.5
	NM_001081173	Lrch2	4.5	0.5	3.9	0.2
	NM_008031	Fmr1	77.5	0.5	24.6	0.5
	NM_138606	Pim2	16.3	0.5	13.3	0.4
	NM_026565	Apool	14.5	0.5	20	1.5
	NM_011081	Piga	32.4	0.5	32.6	0.3
	NM_001081956	Akap17b	20.5	0.5	31.6	0.5
	NM_177353	Slc9a7	15.4	0.5	15.7	0
	NR_027445	A230072C01Rik	31	0.5	52.8	0.5
	NM_023608	Gdpd2	5.9	0.5	83	1.7
	NM_011855	Tenm1	1.9	0.5	2.4	1.6
	NM_019634	Tspan7	16.8	0.5	34.7	0.6
	NM_026126	Fundc2	19.7	0.5	25	0.3
	NM_145405	Ubl4	19	0.5	41.5	0.2
	NM_001164177	Psmd10	27.8	0.5	48.5	1.5
	NM_019397	Egfl6	1.7	0.5	3.4	0.7
	NM_172781	Klhl4	7.3	0.5	7	0.3
	NM_181315	Car5b	3.1	0.5	4.6	0
	NM_177215	Ocrl	11.3	0.5	209.1	0.6
	NM_019868	Hnrnph2	18.2	0.5	22.4	0.1
	NM_029891	Nkrf	6.1	0.5	7	0.3
	NM_025932	Syap1	29.8	0.5	9.2	0
	NM_007898	Ebp	18.3	0.5	27.2	1.5
	NM_016764	Prdx4	14.5	0.5	15	1.1
	NM_010833	Msn	2.4	0.5	3.4	0
	NM_028058	Fundc1	23.5	0.5	46.7	0.2
	NM_007709	Cited1	2.6	0.5	6.6	0.3
	NM_008194	Gyk	33.7	0.5	33.7	0.6
	NR_038158	5730405O15Rik	47.3	0.5	71	2.9
	NM_019791	Maged1	35.9	0.5	20.2	0.2
	NM_001163015	Gprasp2	28.9	0.5	13.7	0
	NM_001105245	Pcdh19	7.2	0.5	4.1	0.3
	NM_198105	Fam120c	13.6	0.5	3.7	0.3
	NM_013476	Ar	2.7	0.5	2.7	0.3
	NR_045448	B630019K06Rik	3.4	0.5	4.5	0.9
	NM_008124	Gjb1	0.9	0.5	0.9	0.3
	NM_001103367	Rai2	9.6	0.5	6	0.2
	NM_001080549	Hdx	2	0.5	5.4	0.3
	NM_001077354	C77370	17.2	0.5	9.9	0.3
	NM_001005370	Spin2	11.9	0.5	13.7	0.5
	NM_001166437	Tbc1d25	32	0.4	54.4	0.6
	NM_026853	Asb11	5.7	0.4	6	0.6
	NM_010839	Mtcp1	37.8	0.4	30.8	0.5
	NM_001081667	Klhl34	10.7	0.4	5.7	0.1
	NM_010078	Drp2	13.3	0.4	7.3	0.6
	NM_177919	Tceal5	8.9	0.4	9.5	0
	NM_177914	Dgkk	0.1	0.4	0.8	0.2
	NM_001114664	Iqsec2	5.7	0.4	12.1	0.4
	NM_008892	Pola1	8.5	0.4	12.7	0.2
	NM_028894	Lonrf3	1.7	0.4	22.8	0.3
	NM_008832	Phka1	17.7	0.4	16.1	0.2
	NM_001163610	Nhsl2	6.6	0.4	9.6	0.1
	NM_021550	C1galt1c1	54.2	0.4	65.7	0.3
	NM_010788	Mecp2	26.5	0.4	18.8	0
	NM_001177323	6-Sep	9.5	0.4	14.5	0.1
	NM_146236	Tceal1	21.2	0.4	12.2	0.5
	NM_012060	Bcap31	21.3	0.4	40.5	1
	NM_026573	Upf3b	12.2	0.4	24.5	0.3
	NM_010572	Irs4	3	0.4	2.2	0.1
	NM_028325	Zcchc12	11.9	0.4	10	0.3
	NM_026902	Mcts1	21.2	0.4	21.7	0.5
	NM_001166397	Armcx2	25.2	0.4	21.3	0.3
	NM_133669	Rp2h	20	0.4	17.5	0.9
	NM_007435	Abcd1	21.9	0.4	33.2	0.9
	NM_001033472	A830080D01Rik	26.4	0.4	172.3	2.2
	NM_178256	Reps2	4.3	0.4	13	0.2
	NM_001081477	Brwd3	21.3	0.4	119.1	0.5
	NM_009806	Cask	22	0.4	56.3	0.2
	NM_001177778	Dlg3	13	0.4	14.6	0.4
	NM_010941	Nsdhl	18.4	0.4	9.9	0.2
	NM_031494	Zfp275	6	0.4	6.5	0.1
	NR_029428	Wdr13	27.1	0.4	26.2	0.1
	NM_028375	Cxx1c	26.3	0.4	16.4	0.5
	NM_153503	Rnf113a1	17.2	0.4	13.1	0
	NM_001167994	Trmt2b	11.3	0.4	19.9	0.2
	NM_001164275	Prrg1	20.2	0.4	11.8	1.8
	NM_001033422	Thoc2	17.7	0.4	17	0.4
	NM_001001176	Taf9b	24.9	0.4	39.8	1.3
	NM_001166365	Fam122b	10.4	0.3	16.6	1.4
	NM_008062	G6pdx	29.9	0.3	19.1	0.2
	NM_011845	Mid2	0.6	0.3	1.5	0.3
	NM_146261	Fam199x	19.7	0.3	146.5	0.4
	NM_008901	Pou3f4	15.1	0.3	8.5	0.7
	NM_001109757	Atp7a	37.9	0.3	352.3	0.7
	NM_021521	Med12	3	0.3	12	0.3
	NM_001190718	Dcaf12l1	8.8	0.3	78.2	0.4
	NM_001159645	Araf	33.4	0.3	26.3	0.6
	NM_025729	Tab3	14.5	0.3	21.3	0
	NM_001252518	Nono	11.5	0.3	27.4	0
	NM_172307	Mbtps2	13.2	0.3	16.9	0.9
	NM_001105196	Tfe3	0.5	0.3	2.5	0
	NM_001164684	Tmem29	6.9	0.3	3	0
	NM_138605	Ppp1r3f	12.4	0.3	6.7	0.2
	NM_053114	Pabpc5	14.5	0.3	10.7	0.1
	NM_007922	Elk1	33	0.3	30.7	0.7
	NM_001033795	Zcchc16	2.7	0.3	2.8	0.2
	NM_029951	C330007P06Rik	38.1	0.3	34.7	0.1
	NM_001164630	Mum1l1	5.8	0.3	10.5	0.2
	NM_008883	Plxna3	6.1	0.3	12.7	0.5
	NM_009052	Bex1	1.1	0.3	2.7	0
	NM_007978	F8a	47.9	0.3	15.5	0.2
	NM_016886	Gria3	3.3	0.3	10.6	0.4
	NM_010227	Flna	59.1	0.3	54.2	1.2
	NM_175180	Wdr44	36.1	0.3	27.7	0.4
	NM_183318	Rgag4	7.7	0.3	5.7	0.5
	NM_001142809	Slc6a8	14.5	0.3	14	0.6
	NM_172493	Diap2	13	0.3	23.9	0.2
	NM_027543	Gpr173	1.3	0.3	2.5	0
	NM_015819	Hs6st2	3.3	0.3	5.4	0.4
	NM_175358	Zdhhc15	4	0.3	3.9	0.4
	NR_045451	3010001F23Rik	3.4	0.3	2.1	0.1
	NM_001199351	Pnck	9.7	0.3	8.4	0
	NM_019405	Cetn2	19.1	0.3	10.9	0.1
	NM_029510	Bcor	6.5	0.3	2.9	0.2
	NM_053123	Smarca1	4.6	0.3	8	0.4
	NM_001110222	Dcx	2.4	0.3	5.6	0
	NR_033502	C030023E24Rik	2.8	0.3	3.5	0.9
	NM_009688	Xiap	4.2	0.3	4.2	0.2
	NM_009707	Arhgap6	2	0.3	2.4	0.7
	NM_001093750	Ptchd1	2.1	0.3	3.2	0.3
	NM_001110142	Cul4b	2.3	0.3	2.7	0.4
	NM_001079513	Zbtb33	19.1	0.3	196.8	0.6
	NM_001003916	Zc4h2	7.8	0.3	16.1	0
	NM_025355	Tceal6	11.6	0.2	13.9	0.2
	NM_010832	Msl3	22.8	0.2	21.3	0.5
	NM_019989	Sh3bgrl	2.8	0.2	7	0.1
	NM_177592	Tmem164	6.5	0.2	6.6	0.1
	NM_025949	Rps6ka6	0.9	0.2	1.8	1.7
	NM_001177952	Rpgr	13.2	0.2	62.2	0.5
	NM_001177937	Eda	2.5	0.2	3.8	0.2
	NR_045668	Gm5124	3.5	0.2	3.4	0.3
	NM_001081052	Nhs	3.7	0.2	66.7	0.3
	NM_001034059	Ccdc160	7.2	0.2	9.3	0.2
	NM_028633	Haus7	9.4	0.2	117.4	0.4
	NM_001199246	Maged2	5.3	0.2	3.7	0.1
	NM_025921	2610002M06Rik	5.5	0.2	65.6	0.5
	NM_019656	Tspan6	1.6	0.2	115.7	0.6
	NM_139144	Ogt	18.4	0.2	7.5	0.5
	NM_172779	Ddx26b	2.9	0.2	6.8	0
	NM_013912	Apln	6	0.2	6.5	0.1
	NM_026167	Klhl13	2.9	0.2	4.8	0.1
	NM_008032	Aff2	2.4	0.2	4.7	0.2
	NM_001168568	Ctps2	5	0.2	2.6	0.2
	NM_001080967	Tmsb15b2	9.4	0.2	16	0
	NM_010200	Fgf13	3	0.2	0.7	0.1
	NM_183427	Glra2	1.7	0.2	5.2	0.6
	NM_011398	Slc25a14	5.3	0.2	5.8	0
	NM_001135727	Sh3kbp1	3.5	0.2	9.8	0.7
	NM_029836	Tspyl2	22.5	0.2	4.4	0.1
	NM_148945	Rps6ka3	6.7	0.2	4.9	0.1
	NM_177751	Cnksr2	9.5	0.2	12.3	0.5
	NM_001114385	Chrdl1	1.8	0.2	2.5	0.2
	NM_138742	Nap1l3	51.1	0.2	26.9	1.5
	NM_001081123	Arhgap36	0.4	0.2	0.7	0.1
	NM_029823	Arxes2	0	0.2	0.8	0.1
	NM_029541	Arxes1	1.3	0.2	3.4	0
	NM_133729	2610018G03Rik	7.2	0.2	5.6	0
	NM_009767	Chic1	4.7	0.2	5	0.4
	NR_026596	Gm5126	8	0.2	106.4	1.8
	NM_001110780	Syn1	29.4	0.2	15.7	0.2
	NM_001081124	Mtap7d2	5.7	0.2	8.6	0.5
	NM_001033329	Arhgef9	24.1	0.2	25.8	0.2
	NM_001029868	Pdzd4	10.7	0.2	5.2	0.3
	NM_177236	Atp2b3	6.7	0.2	6.2	0.6
	NM_001166454	Pls3	1.9	0.2	6.2	0.1
	NM_010211	Fhl1	7.5	0.1	2.7	0.2
	NM_001172148	Rbm41	4.5	0.1	9.2	0.7
	NM_011049	Cdk16	16.5	0.1	15.1	0
	NM_175446	Zmat1	13.6	0.1	10	0.5
	NM_177201	Phf8	11	0.1	9.4	0.2
	NM_011514	Suv39h1	32.9	0.1	39.3	0.1
	NM_019668	Ube2a	5.2	0.1	6.8	0
	NM_016710	Hmgn5	8.6	0.1	30.3	0.3
	NM_016985	Mtmr1	8.8	0.1	7.3	0
	NM_001202500	Armcx4	3	0.1	3.3	0.2
	NM_010286	Tsc22d3	8.7	0.1	42.9	0.4
	NM_009214	Sms	7.7	0.1	3.2	0.4
	NM_152801	Arhgef6	2.5	0.1	4.3	0.5
	NM_172465	Zdhhc9	11.2	0.1	5.8	0
	NM_001160403	Il1rapl1	0.9	0.1	3	0.1
	NM_001081354	Mamld1	3.1	0.1	9.5	0.3
	NM_001048208	Med14	22.6	0.1	12.5	0
	NM_001009947	Dock11	2.6	0.1	3.6	0.3
	NM_001001798	Atp11c	11.1	0.1	4.2	0.2
	NM_008067	Gabra3	2.2	0	2.4	0
	NM_172413	Rap2c	1	0	0	0
	NM_008312	Htr2c	1.1	0	1.5	0.3
	NM_008001	Fgd1	8	0	4.7	0
	NM_010883	Ndp	0.4	0	1.7	0.1
	NM_008621	Mpp1	0.7	0	1.2	0
	NM_175122	Rab39b	0.3	0	4.2	0.6
	NM_019461	Usp27x	0.9	0	1.3	0
	NM_016913	Porcn	8.1	0	8	0.6
	NM_008150	Gpc4	10.2	0	7.4	0.1
	NM_172479	Slc38a5	1.1	0	2.1	0.4
	NM_178782	Bcorl1	1.9	0	2.5	0.1
	NM_018798	Ubqln2	0	0	0	0
	NM_008224	Hcfc1	0	0	0	0
	NM_001081473	Zxdb	0	0	0	0
	NM_020601	Tbl1x	0.5	0	2	0
	NM_008179	Gspt2	3.5	0	7.4	0
	NM_021431	Nudt11	0	0	0	0
	NM_001044386	Zfx	1.1	0	3.6	0
	NM_001077712	Stag2	0	0	0.1	0
	NM_001031664	Nudt10	0	0	0	0
