# Supplementary material for: Escape from X Inactivation Varies in Mouse Tissues
Source: PLoS Genet. 2015 Mar 18;11(3):e1005079. doi: 10.1371/journal.pgen.1005079 (PMC4364777; doi:10.1371/journal.pgen.1005079)
Supplement: S3 Dataset — (XLSX) [file pgen.1005079.s017.xlsx]

## Sheet: Allelic promoter association
Escape status	RefSeq_ID	Gene Symbol	Average SNP-read-counts at ±0.5kb of TSS
			PolIIS5p		Dnase I		CTCF
			BL6_Xi	spretus_Xa	BL6_Xi	spretus_Xa	BL6_Xi	spretus_Xa
Escape	NM_010028	Ddx3x	118.9	167.2	5.7	5.5	2	2.1
	NM_010227	Flna	42.3	31.1	0.4	2.5	0.6	0.6
	NM_011276	Rlim	23.7	23.8	1.2	0.7	0.4	0.6
	NM_175141	1810030O07Rik	12.6	7.5	0.1	1.7	0.5	0.5
	NM_026312	Pbdc1	12.3	14	2.5	2.8	0.7	0.3
	NM_008323	Idh3g	10.1	5.6	1.7	0.6	2.3	1
	NM_177429	Ofd1	9.9	25.3	0.2	2	0.5	2.3
	NR_001463	Xist	9.4	0.4	2.3	0.2	1.1	0.5
	NM_009031	Rbbp7	9	49.2	0.5	1.1	0.3	0.6
	NM_012010	Eif2s3x	8.9	20.5	2.1	4.1	1.4	1.4
	NM_010788	Mecp2	8.5	14.6	0	0.6	0.2	0.2
	NM_009483	Kdm6a	8	8.7	0.2	1.6	0.3	0.6
	NR_015467	5530601H04Rik	7	10.6	3.3	3.6	1.4	1.9
	NM_008062	G6pdx	6.5	4.6	1.4	0.7	0	0.2
	NM_001161423	Ikbkg	5.8	14.8	1	3.1	1.1	3.2
	NM_025473	Fam3a	5.8	14	1	2.9	1.1	3
	NM_001040459	Shroom4	5.6	21.5	0	1.2	0.5	0.9
	NM_138604	Otud5	5.2	18.4	0.8	2.2	0.2	0.8
	NM_133990	Il13ra1	5	15.7	0.4	1.1	0.6	2
	NM_013668	Kdm5c	4.6	7.8	4.2	5.1	0.4	0.1
	NM_207633	Yipf6	4.4	15.4	0.9	3.1	2.8	4.2
	NR_026976	Firre*	4.1	2.9	1.1	1.2	0.6	1
	NM_138607	Fam50a	2.6	49.4	0.4	2.9	0.7	1.5
	NM_001098222	Bhlhb9	2.3	17.6	0	1.2	0.2	1.8
	NM_001109757	Atp7a	2.2	16.6	0.2	3	1.1	10.7
	NM_010498	Ids	2.2	6	0	0.4	0.1	1
	NM_011692	Vbp1	2.2	23.6	0.1	3.6	0.4	1.3
	NM_009592	Abcb7	1.8	11.5	0.4	1.2	0.4	0.7
	NM_001190409	Magt1	1.7	7.6	0.2	3.6	0.5	0.1
	NM_008031	Fmr1	1.7	28.3	0.1	2.5	0.1	0.8
	NM_001168600	Gnl3l	1.6	11.5	0.1	2.5	0.4	8.5
	NM_001177975	Irak1	1.6	17.3	0	0.5	0	2.8
	NM_028242	Htatsf1	1.6	19.6	0.1	1.7	0.1	1.1
	NM_010797	Mid1	1.6	3.8	1.2	0.6	0.5	0.5
	NM_013463	Gla	1.6	15.6	0.2	2.2	0.5	0.4
	NM_153319	Amot	1.5	10.9	0.1	0	0.2	0.8
	NM_001017959	Lamp2	1.5	34.7	0.2	2.5	0.4	1.2
	NM_010839	Mtcp1	1.4	41.7	0.1	2.4	0	0.5
	NM_008194	Gyk	1.3	25.4	0	4.2	0.3	0.3
	NM_145405	Ubl4	1.3	8.5	0.2	0.7	0.3	2.4
	NM_025729	Tab3	1.3	4.7	0.4	1.8	0.2	0.3
	NM_001163155	Col4a5	1.2	7.3	0	3.4	0	0.2
	NM_001166650	Zfp280c	1.2	1.4	0	0	0.2	0.1
	NM_010833	Msn	1.1	7.9	0	0.9	0	0.4
	NM_001142809	Slc6a8	1.1	24.2	0.1	0.3	0	0.6
	NR_029428	Wdr13	1.1	6.7	0	1.4	0.2	1.2
	NM_181315	Car5b	1	3.6	0.1	1.3	0.2	0.2
	NM_001110311	Snx12	1	12.5	0	2	0	0.7
	NM_001114664	Iqsec2	0.9	2.8	0.1	0.3	0.1	0.2
	NM_011845	Mid2	0.8	1.3	0	0	0.1	0
	NM_001130416	Hdac6	0.7	17.5	0	3.7	0.1	1.4
	NM_001168568	Ctps2	0.7	3.5	0	0.2	0.1	0
	NM_007898	Ebp	0.7	5.5	0.3	0.8	0.2	1
	NM_019791	Maged1	0.6	5.8	0.1	1.4	0	0.4
	NM_133196	Cstf2	0.6	10.8	0	2.4	0.1	0.7
	NM_015819	Hs6st2	0.5	2.4	0	0.3	0	0.5
	NM_025975	Dynlt3	0.5	10.2	0	1.4	0.9	1
	NM_001177985	Zmym3	0.5	2.8	0	0.5	0.1	0.4
	NM_029510	Bcor	0.4	3.5	0	0	0.1	0.3
	NM_026126	Fundc2	0.4	17.4	0	2.4	0	1.2
	NM_001079513	Zbtb33	0.4	10.8	0	1.7	0	4.2
	NM_019989	Sh3bgrl	0.2	2.2	0.1	0.6	0	0.3
	NM_001105245	Pcdh19	0.2	3.6	0	1.1	0	1
	NM_001177778	Dlg3	0.2	0.6	0	0	0.1	0.1
	NM_001166454	Pls3	0	1.6	0	0.1	0.1	0
	NM_001164684	Tmem29	0	3.1	0	0.1	0	0.1
Escape_varible	NM_010110	Efnb1	28.5	47.1	0.7	3.4	0.4	1.6
	NM_001173547	Taz	26.4	4.1	1.3	1	0.5	0.2
	NM_018794	Atp6ap1	26.2	24	0.2	1.4	0.9	1.7
	NM_199018	Stard8	10.9	10.1	1.1	1.4	0.8	1.4
	NM_027109	Dnase1l1	7	9	1.2	0.8	0.9	0.9
	NM_016763	Hsd17b10	6.7	10.8	0.4	0.7	1.2	0.6
	NM_001048208	Med14	6.5	20	0	0.4	0	0.2
	NM_001168225	Morf4l2	5.6	17.3	2.1	1.5	0.4	0.3
	NM_007435	Abcd1	4.6	14.9	0.4	0.8	0.5	0
	NM_145951	Enox2	3	8.3	0.1	3.7	0.4	0.3
	NM_001029868	Pdzd4	2.8	4.6	0.2	0	0.2	0.2
	NM_009806	Cask	2.7	7.5	0.1	0.6	0	1.8
	NM_018818	Chm	2.4	3.7	0	0.6	0	0.7
	NM_145630	Pdk3	2.3	13.6	0	0.5	0.1	0.9
	NM_138742	Nap1l3	2.3	7.9	0	1.6	0.7	0.8
	NM_007927	Emd	2.1	49	0.3	2.1	0.4	1.9
	NM_053185	Col4a6	2	2.6	0.3	0.5	0.1	0.1
	NM_207670	Gripap1	1.9	6	2.3	4.4	0.6	0.5
	NM_001083110	Pja1	1.6	2.2	0	0.5	0	0.7
	NM_001081356	Vma21	1.6	57.8	0	1.9	0.2	1.9
	NM_001001798	Atp11c	1.6	8.1	0	0.1	0.6	0
	NM_146234	Mmgt1	1.4	20.7	0	5	0.5	1.9
	NM_021523	Huwe1	1.3	52.2	0	3.9	0	0.5
	NM_029951	C330007P06Rik	1.2	12.3	0	1.4	0	0.7
	NM_010273	Gdi1	1.1	20.1	0.1	1.1	0.1	1.2
	NM_010832	Msl3	1.1	22.4	0.1	1	0	1.4
	NM_177201	Phf8	0.9	13.1	0.1	1.8	0	0.5
	NM_008446	Kif4	0.8	23.6	0	3.1	0.2	0.9
	NM_009767	Chic1	0.8	0.5	0	0	0.1	0.1
	NM_028303	Pdzd11	0.7	23.8	0	3.2	0.2	1
	NM_029836	Tspyl2	0.7	11	0	0.2	0.2	0.3
	NM_001135727	Sh3kbp1	0.7	2.4	0.1	0.1	0.1	1.3
	NM_009197	Slc16a2	0.5	2.3	0	0.3	0.4	0.2
	NM_183318	Rgag4	0.5	3.3	0	0.1	0	0.3
	NM_009457	Uba1	0.5	3.5	0	0.7	0.1	0.6
	NM_001081499	Tbc1d8b	0.5	18.2	0	3.4	0.2	2.1
	NM_001033600	Acsl4	0.4	29.8	0.2	1.6	0.2	1.4
	NM_001044386	Zfx	0.2	4.6	0	0.1	0	0.2
	NM_001083937	Slc35a2	0.2	18.8	0	1.8	0.4	1.2
	NM_009688	Xiap	0.1	3.4	0	2.5	0	0.3
	NM_018798	Ubqln2	0	0	0	0	0	0
	NM_008224	Hcfc1	0	0.1	0	0	0	0
	NR_003292	Zxda	0	0	0	0	0	0
Inactivated	NM_009481	Usp9x	12	55	1.8	4.8	2.1	4.8
	NM_025432	Trappc2	10.1	25.1	0.2	2	0.5	2.3
	NM_027642	Phf6	6.4	11.6	0.7	1.1	0.7	0.2
	NM_001164177	Psmd10	4.8	19	1	3.5	0.3	0.7
	NM_172493	Diap2	4.5	11.1	0.8	0.6	0.2	0.1
	NM_001081189	Uprt	4	8.6	0.2	2.5	0.7	0.8
	NM_012060	Bcap31	4	16.3	0.3	0.8	0	0.7
	NR_040269	2900056M20Rik	3.9	7.1	1.1	1.7	0.5	0
	NM_027439	Atp6ap2	3.8	22.1	1.7	3.1	0.3	0.7
	NM_007978	F8a	3.8	14.4	0.1	0.6	0.6	0.1
	NM_001164190	Mtm1	3.7	4.3	1.4	1.4	0.3	0.5
	NM_001168578	Tceal8	3.3	11.3	0.5	2.1	0.5	0.4
	NM_008828	Pgk1	3.1	21.9	1.8	2.3	0.2	0.3
	NM_001081477	Brwd3	3.1	5.2	1.7	2	0.7	1
	NM_001195048	Pak3	3	2.2	0.1	0.6	0.6	0.7
	NM_001114179	Mcart6	3	4.2	0	0	0.3	0.8
	NM_001193309	Morc4	2.9	3.1	0	0.9	0	0.5
	NM_027409	Mospd1	2.7	17.2	0.1	1.3	0.5	1.5
	NM_001252528	Pqbp1	2.7	27.5	0.2	5.2	0.3	1.4
	NR_045448	B630019K06Rik	2.6	0.4	0.5	0.4	0.6	0
	NM_001110142	Cul4b	2.6	0.6	0.1	0	0.4	0.3
	NM_026565	Apool	2.5	14	0	0.9	0.1	1.2
	NM_001024624	Cdkl5	2.5	27.6	0	6.2	0.5	1.9
	NM_001166365	Fam122b	2.4	4.4	0	0.9	0.2	1.1
	NM_025660	Ribc1	2.4	30.9	0	1.9	0.6	1.7
	NM_019736	Acot9	2.4	52.5	0.1	4	0.1	7.1
	NM_173740	Maoa	2.4	49.6	0	3.2	0.7	2.4
	NM_019710	Smc1a	2.4	34.3	0	2	0.6	1.7
	NM_016809	Rbm3	2.3	29.3	0	1.3	0.3	1.4
	NM_031494	Zfp275	2.3	0.9	0.3	0.3	0.5	0.2
	NM_053201	Magee1	2.2	10.4	0.1	0.2	0.2	0.5
	NM_001001176	Taf9b	2.2	4.5	0	0.9	0.2	0.5
	NM_172372	Wdr45	2.1	19	0	4.6	0	0.6
	NM_025410	Lage3	2.1	7.5	0	1	0.3	1.7
	NR_029425	Rbmx	2.1	38.3	0	4.3	0.3	1
	NM_001030307	Dkc1	2.1	15.6	0.1	3.6	0.4	0.6
	NM_009453	Zrsr2	2	22.9	0.2	2.8	0.2	1.1
	NM_145628	Usp11	2	16.6	0	0.6	0.3	0.9
	NM_001164275	Prrg1	2	13.2	0.4	3.1	0.5	1
	NM_001166437	Tbc1d25	1.9	24.6	0	1.4	0	1.8
	NM_009173	Siah1b	1.9	19.6	0	1.9	0.2	0.7
	NM_173747	Gpkow	1.9	27	0	3.7	0.3	1
	NM_026902	Mcts1	1.9	9.1	0	3.6	0.5	0.4
	NM_172780	Slc9a6	1.9	6.4	0.2	1.6	0.1	1.2
	NM_001164578	Tsr2	1.8	15	0	1.1	0.3	1.8
	NM_001081052	Nhs	1.8	5.4	0.4	1	1.5	2.1
	NM_029730	Mospd2	1.8	8.5	0	2.6	0.2	0.3
	NM_001177965	Naa10	1.8	67.7	0.1	3.5	0.2	2.4
	NM_175429	Kctd12b	1.8	6.3	0.1	1.4	0	0.7
	NM_001034907	Zc3h12b	1.8	14.4	0.1	2	0.1	4.7
	NM_008222	Hccs	1.7	22.7	0.1	2.6	0.6	0.6
	NM_001177952	Rpgr	1.7	7.1	0	2.7	0.2	2.7
	NM_012019	Aifm1	1.7	28.9	0	3.1	0.4	0.7
	NM_019634	Tspan7	1.7	2.2	0.2	0.9	0.4	1
	NM_133991	Ftsj1	1.7	18.3	0	4.3	0.7	1.1
	NM_008824	Pfkfb1	1.7	2	0	0.1	0.3	0.1
	NM_146238	Gemin8	1.7	7.1	0.1	1.8	0.5	1.2
	NM_026787	1110012L19Rik	1.6	16	0	3.1	0.5	1
	NM_146235	Ercc6l	1.6	6.5	0	2.8	0.4	1.6
	NM_016675	Cldn2	1.6	2.7	0.1	0.7	0.1	0.3
	NM_175179	Fam123b	1.6	10.2	0	2	0.3	1.1
	NM_152822	Las1l	1.6	51.2	0.2	6.5	1.2	3.4
	NM_011591	Timm17b	1.6	32.6	0.2	5	0.3	1.1
	NM_029943	Apex2	1.6	13.4	0.1	1.6	0.1	1.9
	NM_001166397	Armcx2	1.6	1.3	0	0	0.1	0.5
	NM_001199349	Cd99l2	1.6	9.2	0.1	0.5	0.2	1.7
	NM_001159645	Araf	1.5	7.8	0	3.8	0.4	0.2
	NM_023608	Gdpd2	1.5	4	0.2	0.8	0.5	4
	NM_001109043	Zfp185	1.5	14.9	0.2	1.2	0	1
	NM_146261	Fam199x	1.4	6.2	0.1	0.8	0.5	4.8
	NM_001164704	Renbp	1.4	22.9	0.3	3.5	0.3	4.5
	NM_001166635	Mid1ip1	1.4	22	0	0.6	0	1.3
	NM_001166457	Brcc3	1.4	42.5	0.1	2.9	0	0.7
	NM_028276	Utp14a	1.4	14.1	0.1	2.9	0.4	0.4
	NM_021278	Tmsb4x	1.3	67.7	0.1	1.8	0.3	1.3
	NM_025937	Nkap	1.3	5.3	0	1.1	0	0.3
	NM_026247	Alg13	1.3	7.3	0	0.8	0.3	1.1
	NM_138602	Praf2	1.3	15.4	0.1	1.1	0.3	0.5
	NM_011514	Suv39h1	1.3	10.6	0	1.7	0	0.5
	NM_016783	Pgrmc1	1.3	24.8	0	1	0.2	0.4
	NM_019680	Elf4	1.2	5.3	0	0.9	0.6	4.2
	NM_011049	Cdk16	1.2	9.6	0.2	0.6	0	0.6
	NM_052976	Ophn1	1.2	8.1	0.1	1.7	0.1	0.7
	NM_007922	Elk1	1.2	16.2	0	3.1	0.2	0.3
	NM_008150	Gpc4	1.2	12.8	0	0.7	0.1	0.9
	NM_025932	Syap1	1.2	26.9	0	1.2	0.4	0.1
	NM_028058	Fundc1	1.2	6.1	0.1	2.4	0.2	0.7
	NM_009121	Sat1	1.2	23.1	0.2	2.4	0.2	7.3
	NM_010941	Nsdhl	1.2	7.9	0	0	0	0.5
	NM_021463	Prps1	1.1	26.8	0.1	3.1	0.7	0.8
	NM_177546	Pcyt1b	1.1	2	0.3	0.1	0.1	0.1
	NM_145924	Cenpi	1.1	14.1	0.1	1.8	0.3	1
	NM_139144	Ogt	1.1	14.6	0	0.7	0.2	0.2
	NM_207202	Ccdc120	1.1	2.3	0.1	0	0.4	0.9
	NM_008883	Plxna3	1.1	5.7	0	0.2	0.2	0.5
	NM_173376	Rbmx2	1.1	3.1	1.1	2.7	0.4	0.3
	NM_011398	Slc25a14	1.1	0.9	0	0.3	0.1	0.2
	NM_007709	Cited1	1.1	2.5	0.2	0.2	0.2	0.5
	NM_019405	Cetn2	1.1	7.4	0	0	0	0.4
	NM_001037915	Ripply1	1.1	1	0	0	0.2	0.1
	NM_016979	Prkx	1.1	99.9	0.1	2.2	0.4	2.3
	NM_001044384	Timp1	1.1	32.3	0	2	0.7	2.9
	NM_001033422	Thoc2	1.1	13.1	0.1	0.6	0.2	0.2
	NM_008253	Hmgb3	1	32.5	0	0.3	0.2	0.5
	NM_001110233	Ngfrap1	1	3.3	0	0.8	0.2	0.3
	NM_001146081	Fancb	1	7.9	0	2.5	0	0.5
	NM_001177879	Phka2	1	10.5	0	1.8	0.3	1.9
	NM_172441	Shroom2	1	17.7	0	0.7	0	1.3
	NM_133669	Rp2h	1	11.6	0	0.3	0.4	0.7
	NM_001110222	Dcx	1	0.6	0	0	0.2	0.1
	NR_033596	5730416F02Rik	1	1	0	0	0.4	0.9
	NM_008478	L1cam	0.9	21.2	0	0.4	0.5	1.1
	NM_001177323	6-Sep	0.9	1900-01-02 19:12:00	0	0.8	0.1	0.9
	NM_138603	Ccdc22	0.9	4.6	0.2	1	0	0.8
	NM_001034059	Ccdc160	0.9	1.6	0.1	0.5	0.1	0.6
	NM_028633	Haus7	0.9	4.6	0	3.8	0.6	5
	NM_025437	Eif1ax	0.9	18.6	0.1	2.9	0.3	1.5
	NR_027445	A230072C01Rik	0.9	35	0.1	2.6	0.2	1.1
	NM_016697	Gpc3	0.9	2.9	0	0.1	0.2	0.4
	NM_134163	Mbnl3	0.9	0.8	0	0.4	0.1	0.8
	NM_026887	Ap1s2	0.9	33.7	0.1	2.6	0.3	1.6
	NM_008423	Kcnd1	0.9	4	0	0	0.3	0
	NM_148945	Rps6ka3	0.9	2	0	0.1	0	0.2
	NM_001033472	A830080D01Rik	0.9	17.5	0	2	0.3	2.8
	NM_019773	Rab9	0.9	14.7	0	2.7	0	0.9
	NM_001110780	Syn1	0.9	8	0	0.4	0.2	0.6
	NM_001083895	Srpx2	0.9	0.9	0	0.2	0	0.2
	NM_001004359	Gprasp1	0.9	16.7	0.1	2.3	0	1.2
	NM_001003916	Zc4h2	0.9	2.9	0.1	1	0.1	0.5
	NM_001009575	Armcx5	0.9	16.7	0.1	2.3	0	1.2
	NM_001161432	Eda2r	0.8	0.6	0.3	0.1	0.6	0
	NM_021521	Med12	0.8	2.8	0.1	0.3	0	0.1
	NM_008810	Pdha1	0.8	40	0	0.9	0.1	0.9
	NM_172307	Mbtps2	0.8	17.4	0	1.2	0.2	0.8
	NM_009789	S100g	0.8	2.6	0	0.4	0.5	0.5
	NM_001161430	Nxt2	0.8	6.6	0	3	0.3	0.6
	NM_001167994	Trmt2b	0.8	5.1	0	1.2	0.2	0.3
	NM_199317	Phf16	0.7	1.7	0	0.2	0	0.2
	NM_026662	Prps2	0.7	12	0	0.4	0	0.8
	NM_025921	2610002M06Rik	0.7	3.8	0	0.4	0	1.4
	NM_016913	Porcn	0.7	4	0	0.3	0.3	0.1
	NM_019656	Tspan6	0.7	1.9	0	1.1	0	1.7
	NM_001098723	Yy2	0.7	1.1	0	0	0	0
	NM_177215	Ocrl	0.7	4.2	0.1	0.8	0.2	2
	NM_029891	Nkrf	0.7	4.1	0	0	0.1	0.8
	NM_025379	Cox7b	0.7	12.8	0	1.9	0.3	0.5
	NM_001018063	Cxx1b	0.7	0.3	0.2	0.1	0.1	0.2
	NM_001177961	Gpm6b	0.6	1.1	0	0.3	0.4	0.7
	NM_030139	Zfp449	0.6	7.9	0	1.1	0	0.3
	NM_001252518	Nono	0.6	5.7	0.7	3.3	0.1	0.3
	NM_021550	C1galt1c1	0.6	16.7	0	3	0	2.4
	NM_138606	Pim2	0.6	15.3	0	0.3	0.1	0.8
	NM_027382	Hdac8	0.6	6.7	0	2.1	0.2	1.1
	NM_011081	Piga	0.6	25.6	0	1.8	0.1	0.5
	NM_001199246	Maged2	0.6	2.7	0	0.1	0	0.1
	NM_008784	Igbp1	0.6	9.4	0.4	2.7	0.3	3.6
	NM_019868	Hnrnph2	0.6	15.1	0	2.2	0.3	0.3
	NM_016764	Prdx4	0.6	13.1	0	1.1	0.3	0.3
	NM_001254761	Rnf128	0.6	1.8	0.1	0.1	0.1	0.2
	NM_009530	Atrx	0.6	4.4	0.1	0.4	0.2	0.4
	NM_001033329	Arhgef9	0.6	6.9	0	0.3	0.2	0.9
	NM_001033328	BC023829	0.6	2.3	0	0.1	0	0.1
	NM_001007577	Tceanc	0.6	78.7	0	4	0.4	2.5
	NM_016691	Clcn5	0.5	3.8	0	0.9	0.8	0.5
	NM_008892	Pola1	0.5	4.7	0	0.5	0.2	0.5
	NM_008832	Phka1	0.5	9.1	0	0.7	0.2	0.3
	NM_001167775	Rbm10	0.5	17.2	0.4	0.4	0.2	0.2
	NM_013912	Apln	0.5	2.6	0	0.4	0	0.1
	NM_016710	Hmgn5	0.5	4.6	0	1.4	0.3	0.3
	NM_019435	Ndufb11	0.5	16.7	0.4	0	0	0.1
	NM_001009947	Dock11	0.5	1.6	0	0.3	0.1	0.3
	NM_175446	Zmat1	0.4	9	0.2	0.3	0	0.3
	NM_172779	Ddx26b	0.4	0.3	0	0.1	0	0.4
	NM_019668	Ube2a	0.4	4	0	0.3	0	0.4
	NM_016985	Mtmr1	0.4	1.8	0.1	0	0.2	0.4
	NM_020601	Tbl1x	0.4	2.1	0	0.2	0	1
	NM_153503	Rnf113a1	0.4	5.5	0	0.7	0.1	0.2
	NM_001004154	Rragb	0.4	3.2	0	0.3	0	1.5
	NM_011712	Wbp5	0.3	38.8	0.2	2.5	0.3	0.7
	NM_008001	Fgd1	0.3	3.3	0	0.1	0	0
	NM_001163085	Map3k15	0.3	1.7	0.1	0.1	0	5.3
	NM_001081008	Taf1	0.3	17	0.1	7.1	0.1	0.7
	NM_138605	Ppp1r3f	0.3	7.5	0.1	1.3	0	0.4
	NM_019461	Usp27x	0.3	0.1	0	0	0	0
	NM_018789	Foxo4	0.3	6.8	0.1	2.1	0	0.8
	NM_001256104	Slc10a3	0.3	32.4	0.2	3.1	0.1	1.4
	NM_010286	Tsc22d3	0.3	1.8	0	0.5	0.2	2.3
	NM_013556	Hprt	0.3	49.6	0	1.6	0	0.7
	NM_177592	Tmem164	0.2	3.2	0.1	0.4	0	0.2
	NM_019496	Ammecr1	0.2	1.2	0	0.2	0	0.1
	NM_001172148	Rbm41	0.2	5	0	1	0.2	0.2
	NM_026573	Upf3b	0.2	9.8	0.1	1	0.1	0.3
	NM_175180	Wdr44	0.2	14.1	0.2	2	0	0.4
	NM_172465	Zdhhc9	0.2	1.4	0	0.2	0.2	0.3
	NM_198105	Fam120c	0.2	5.8	0	1.2	0	0
	NM_008621	Mpp1	0.1	0	0.1	0.1	0	0.1
	NM_178782	Bcorl1	0.1	1.6	0	0	0	0
	NM_172413	Rap2c	0	2	0	0.3	0	0.1
	NM_010211	Fhl1	0	7.9	0	0.1	0	0.1
	NM_001105196	Tfe3	0	1.6	0	0.3	0.1	0.3
	NM_001081473	Zxdb	0	0	0	0	0	0
	NM_029823	Arxes2	0	0	0	0	0	0
	NM_001077712	Stag2	0	0.1	0	0	0	0
